# Supplementary material for: Mouse Models of Inherited Retinal Degeneration with Photoreceptor Cell Loss
Source: Cells. 2020 Apr 10;9(4):931. doi: 10.3390/cells9040931 (PMC7227028; doi:10.3390/cells9040931)
Supplement: Supplementary file 1 [file cells-09-00931-s001.zip]

Archive with 13 entries (10 files):
- Supplementary Files/
- Supplementary Files/.DS_Store
- __MACOSX/
- __MACOSX/Supplementary Files/
- __MACOSX/Supplementary Files/._.DS_Store
- Supplementary Files/Collin_et_al_Figure S1.pdf
- __MACOSX/Supplementary Files/._Collin_et_al_Figure S1.pdf
- Supplementary Files/Collin_et_al_Supplementary Captions.docx
- __MACOSX/Supplementary Files/._Collin_et_al_Supplementary Captions.docx
- Supplementary Files/Collin_et_al_Table S1.xlsx
- __MACOSX/Supplementary Files/._Collin_et_al_Table S1.xlsx
- Supplementary Files/Collin_et_al_Table S2.xlsx
- __MACOSX/Supplementary Files/._Collin_et_al_Table S2.xlsx
