# Supplementary material for: Mouse Models of Inherited Retinal Degeneration with Photoreceptor Cell Loss
Source: Cells. 2020 Apr 10;9(4):931. doi: 10.3390/cells9040931 (PMC7227028; doi:10.3390/cells9040931)
Supplement: Supplementary file 1 [file cells-09-00931-s001.zip › Supplementary Files/Collin_et_al_Table S1.xlsx]

## Sheet: mouse RD models 
									Age Reported (Percent Photoreceptor Cell Loss in Mutant Relative to Control, Based on ONL Thickness or Number of Rows of PR Nuclei)										ERG Abnormaity Reported (ns = not sampled; ni = not interpretable)			parameters from exponential fitting
Section	Category	Gene	Allele Name	PMID #	Strain Background	Mutation Type	Genetic Alterations	Human Disease with Ocular Involvement	<12d	≥12d to <3w	≥3 to <4w	≥4w to <2m	≥2 to <6m	≥6 to <12m	≥12m	Type of Measurement N = ONL nuclei or T = ONL thickness or CS = cone staining	% Estimated (E) or Reported (R)	zygosity	Scotopic a-wave	Scotopic b-wave	Photopic b-wave	k (1/months)	D50 (months)	delay (months)	Other Pertinent Information
Section 01	Ciliary Function and Trafficking	2610301B20Rik	em3Jyang	29440555	C57BL/6 * CBA	Targeted	CRISPR small guide RNA deletion of exons 1-5	Bardet Biedl Syndrome 21, Cone-Rod Dystophy 16			13d (0), 16d (0)	49d (17)		208d (60)		T	R	hom	yes	yes	yes	0.148264	5.20141	0.526316	Gene also referred to as C8orf37; normal levels of Pde6b; F1 embryos free of rd8 mutation; mice did not appear to have non-ocular phenotypes observed in BBS
Section 01	Ciliary Function and Trafficking	Agtpbp1	pcd	21824473	C57BL/6J * C57BR/cdJ * DBA/2J	Spontaneous	Undefined	Neurodegeneration, childhood onset, with cerebellar atrophy					90d (0)	180d (60)	270d (88)	N	E	hom	yes	yes	yes	0.406666	5.37233	3.66787	Slightly less PR at 90d but not significant
Section 01	Ciliary Function and Trafficking	Agtpbp1	pcd-5J	16465590	DBA/2J	Spontaneous	p.775ins Asp (GAC)	Neurodegeneration, childhood onset, with cerebellar atrophy					5.5m (20)	6.5m (40)		N	E	hom	ns	ns	ns	0.287677	7.13378	4.72431
Section 01	Ciliary Function and Trafficking	Agtpbp1	pcd-Tg(Dhfr)1Jwg	2726749	C57BL/6J * CD-1 * DBA/2J	Transgenic insertion	Transgenic insertion of 4.4 kb in pcd locus	Neurodegeneration, childhood onset, with cerebellar atrophy				adult (70)				N	E	hom	ns	ns	ns
Section 01	Ciliary Function and Trafficking	Ahi1	tm1Jgg	20081859	C57BL/6 * 129Sv	Targeted	Cre mediated excision of exons 6 and 7 (germline)	Joubert Syndrome 3	10d (0)	15d (10)	21d (25)	30d (90-95)	10w (99)			N	E	hom	yes	yes	ns	7.77744	0.742923	0.6538	Apoptotic cell death at approximately 3 weeks of age is evident in mutants by cleaved caspase 3 staining
Section 01	Ciliary Function and Trafficking	Ahi1	tm1Rujf	20592197	BALB/cJ	Targeted	Neor cassette replacement of exons 3-6	Joubert Syndrome 3	5d (0)	12d (30)	24d (75)			200d (100)		N	E	hom	ns	ns	ns	2.60836	0.523734	0.257993	Lethal on B6J background; increase in TUNEL positive cells in mutant ONL at P22 compared to controls
Section 01	Ciliary Function and Trafficking	Aipl1	tm1Mad	15582159	129S7/SvEvBrd	Targeted	Neor replacement of exon 1 and 2	Leber congenital amaurosis 4; retinitis Pigmentosa, juvenile; cone-rod dystrophy		12d (14)		8w (20)				N, T	E, R	het	no	no	ns	0.143204	4.94026	0.1	Heterozygous allele. Slower rd in periphery
Section 01	Ciliary Function and Trafficking	Aipl1	tm1Mad	15582159	129S7/SvEvBrd	Targeted	Neor replacement of exon 1 and 2	Leber congenital amaurosis 4; retinitis Pigmentosa, juvenile; cone-rod dystrophy		12d (78)		8w (87)				N, T	E, R	hom	yes	yes	ns	5.1301	0.235114	0.1	Heterozygous allele. Slower rd in periphery
Section 01	Ciliary Function and Trafficking	Aipl1	tm1Tili	15365173	129S4/SvJae * C57BL/6	Targeted	Neor cassette insertion in intron 2	Leber congenital amaurosis 4; retinitis Pigmentosa, juvenile; cone-rod dystrophy					3m (1)	8m (31)		T	E	hom	ns	ns	ns		10.17		Report lowering rod a and b wave at 6-8 months without showing data; 100% cone loss at 11m
Section 01	Ciliary Function and Trafficking	Aipl1	tm1Visu	15365178	129S1/Sv * 129X1/SvJ * C57BL/6J	Targeted	Neor replacement of exon 2–5	Leber congenital amaurosis 4; retinitis Pigmentosa, juvenile; cone-rod dystrophy	8d (0), 11d (10)	14d (55), 18d (91)		30d (100)				N, T	E, R	hom	yes	yes	ns	8.11326	0.435734	0.3503	Cone loss was observed by PNA staining
Section 01	Ciliary Function and Trafficking	Aipl1	tvrm119	28859131	C57BL/6J	Chemically induced	c.276+5G>A splice donor mutation resulting in a p.Val33-Ile92 deletion	Leber congenital amaurosis 4; retinitis Pigmentosa, juvenile; cone-rod dystrophy	8d (-6)	13d (14)		1m (93)				T	E	hom	yes	yes	ns	4.38256	0.551378	0.393217	Only one row of PR nuclei left at 1m
Section 01	Ciliary Function and Trafficking	Aipl1	tvrm127	28859131	C57BL/6J	Chemically induced	p.Cys89Phe	Leber congenital amaurosis 4; retinitis Pigmentosa, juvenile; cone-rod dystrophy	8d (-4)	12d (60)		1m (93)				T	E	hom	yes	yes	ns	6.85795	0.36423	0.263158	Only one row of PR nuclei left at 1m, compound heterozygote (tvrm119/tvrm127) show 96% ONL loss at 1m
Section 01	Ciliary Function and Trafficking	Alms1	foz	31302159	C57BL/6J * C57BL/6N * NOD	Spontaneous	11 bp del (exon 8)	Alström Syndrome				1m (0)		1y (60)		T	E	hom	yes	yes	ns		10.6606
Section 01	Ciliary Function and Trafficking	Alms1	Gt(XH152)Byg	16000322	C57BL/6J * 129P2Ola	Gene Trap	Gene trap insertion in intron 13	Alström Syndrome				7w (0)	24w (40)			N	E	hom	yes	yes	yes		6.21777		Suggested to be a hypomorphic allele
Section 01	Ciliary Function and Trafficking	Alms1	tvrm102	28859131	C57BL/6J	Chemically induced	c.1080+2 T>C splice (exon 6)	Alström Syndrome					5m (25-30)		18m (70-75)	N	E	hom	ns	ns	ns	0.0745692	9.98282	0.687464
Section 01	Ciliary Function and Trafficking	Arap1	tm1b(EUCOMM)Wtsi	28324111	C57BL/6J * C57BL/6N	Targeted	Cre mediated excision of exon 9 (germline)				2w (0)	4w (40), 8w (62)	14-18w (64)			N, T	E	hom	yes	yes	yes	0.578147	1.65891	0.46	Free of rd8 mutation; increased staining of activated caspase 3 in mutant ONL at 4w (also examined at 2w and 8w)
Section 01	Ciliary Function and Trafficking	Arl13b	tm1.1Tc	29089384	129S6/SvEvTac * C3H/HeJ	Conditional	Tg(Six3-cre)69Frty mediated excision of exon 2 in retina	Joubert Syndrome 8	10d (20)	15d (28)		1m (90)				N	E	hom	yes	ns	yes				Free of rd8 mutation
Section 01	Ciliary Function and Trafficking	Arl13b	tm1.1Tc	30573647	129S6/SvEvTac*C57BL/6J	Conditional	Tg(Six3-cre)69Frty & Pde6gtm1(cre/ERT2)Eye mediated excision of exon 2 in retina & rod PRs respectively	Joubert Syndrome 8	10d (27)		27d (84)					N	E	hom	yes	yes	yes				Free of rd1 and rd8 mutation; increase in activated caspase 3 staining in mutant retinas at P5
Section 01	Ciliary Function and Trafficking	Arl2bp	em1Visu	29718757	129S2/SvPasCrl*C57BL/6J * FVB	Targeted	CRISPR small guide RNA deletion of 8 bp	Retinitis Pigmentosa 82		16d (0)				210d (65)		N	E	hom	yes	yes	yes		5.82383		Removed rd1 mutation
Section 01	Ciliary Function and Trafficking	Arl3	Gt(EUCJ0159b07)1.1Hmgu	26814127	C57BL/6N	Conditional	Tg(Six3-cre)69Frty mediated reverted gene trap in intron 1 in developing retina	Joubert Syndrome 3; Retinitis Pigmentosa 83	10d (14)	15d (45)						T	E	hom	yes	yes	yes				Free of rd8 mutation
Section 01	Ciliary Function and Trafficking	Arl3	Gt(EUCJ0159b07)1.1Hmgu	26814127	C57BL/6N	Conditional	Tg(Rho-icre)1Ck mediated reversion of gene trap in intron 1 in rods	Joubert Syndrome 3; Retinitis Pigmentosa 83		15d (8), 20d (12)	30d (30)	40d (40)				T	E	hom	yes	yes	yes				ONL thickness Only report at 15d, reported retinal thickness at all other time points
Section 01	Ciliary Function and Trafficking	Arl6	tm2Vcs	22139371	129S1/Sv * 129X1/SvJ * C57BL/6	Targeted	Neor cassette replacement of exon 6 and 7	Bardet-Biedl Syndrome 3					4m (70)			N	E	hom	ns	ns	ns		3.15143		Develop hydrocephalus
Section 01	Ciliary Function and Trafficking	Atr	tm1Ofc	23297361	C57BL/6	Targeted	Human sequence replacement of exons 8-10 containing A>G transition in exon 9	Seckel Syndrome 1	10d (0)	15d (90), 20d (95)						N	E	het	yes	yes	yes		0.436827		Dominant mutation; tunnel assay done at P10, P15 & P20, peak in mutant ONL at P15
Section 01	Ciliary Function and Trafficking	Bbip1	tm1.1Gne	24316073	129 * C57BL/6J * C57BL/6N	Targeted	Cre mediated excision of exon 2 (germline)	Bardet-Biedl Syndrome 18						6m (100)		N	E	hom	no	no	no		3.45154
Section 01	Ciliary Function and Trafficking	Bbs1	tm1Vcs	18032602	129X1/SvJ * 129S1/Sv * C57BL/6	Targeted	Neor cassette insertion with p.Met390Arg	Bardet-Biedl Syndrome 1						6m (70)		N	E	hom	yes	yes	yes		4.72715
Section 01	Ciliary Function and Trafficking	Bbs10	tm1.2Vmar	26273430	C57BL/6J * C57BL/6N * 129P2Ola	Targeted	Cre mediated excision of exon 2 (germline)	Bardet-Biedl Syndrome 10					3M (nq)			N	E	hom	yes	yes	ns				Large variation of RD at 3M of age; Fig 3 OCT shows approx. 30% loss, histology shows 80%; DAPI staining shows 40-50% loss; wt control sections only show 5 nuclei rows at 3M; large number of TUNEL positive cells observed in mutant ONL at 18d
Section 01	Ciliary Function and Trafficking	Bbs10	tm1.2Vmar	31302159	C57BL/6J * C57BL/6N *129P2Ola	Targeted	Cre mediated excision of exon 2 (germline)	Bardet-Biedl Syndrome 10		14d (nq)						N	E	hom	yes	yes	ns				Large variation of RD at P14: histology shows approx. 45-50% loss; TEM shows one nuclear layer, DAPI shows approx. 30% loss, removed rd8 mutation; Increase in caspase 12 mRNA and other caspases at P14
Section 01	Ciliary Function and Trafficking	Bbs12	tm1.1Vmar	22958920	129S6/SvEvTac * C57BL/6	Targeted	Cre mediated excision of exon 2 (germline)	Bardet-Biedl Syndrome 12				12w (45)				N	E	hom	ns	ns	ns		2.98001
Section 01	Ciliary Function and Trafficking	Bbs2	tm1Vcs	15539463	129S1/Sv * 129X1/SvJ * C57BL/6J	Targeted	Neor cassette replacement of exons 5-13	Bardet-Biedl Syndrome 2				7w (10-20)	5m (60-65)	10m (95-100)		N	E	hom	yes	yes	yes	0.275517	3.57326	1.05745	Some TUNEL positive cells observed in mutant ONL at 5m
Section 01	Ciliary Function and Trafficking	Bbs4	Gt1Nk	16794820	C57BL/6J-Tyrc-2j/J * 129S7/SvEvBrd	Gene Trap	Gene trap insertion in intron 1	Bardet-Biedl Syndrome 4		2w (0)				28w (90-95)		N	E	hom	yes	yes	yes		4.25011		Cone-rod degeneration
Section 01	Ciliary Function and Trafficking	Bbs4	Gt1Nk	18022666	C57BL/6J-Tyrc-2j/J * 129S7/SvEvBrd	Gene Trap	Gene trap insertion in intron 1	Bardet-Biedl Syndrome 4		2w (0)		4w (0)	14w (40)			N	E	hom	yes	yes	ns		3.63045		Some TUNEL positive cells observed in mutant ONL at 2w
Section 01	Ciliary Function and Trafficking	Bbs4	tm1Vcs	15173597	129S1/Sv * 129X1/SvJ * C57BL/6J	Targeted	Neor cassette replacement of exons 6-11	Bardet-Biedl Syndrome 4		2w (0)		6w (50)		7m (95-100)		N, T	E, R	hom	ns	ns	ns		1.38		Abnormal ERG at 6W reported, data not shown; also increased in TUNEL positive cells reported at 6w, but not shown
Section 01	Ciliary Function and Trafficking	Bbs5	tm1b(EUCOMM)Wtsi	30901771	C57BL/6NTac	Targeted	Cre mediated removal of exons 4-5 (germline)	Bardet-biedl Syndrome 5					2m (10), 5m (15-20 )	10m (30 )		T	E	hom	yes	yes	yes	0.0377312	18.4707	0.1	Photopic much earlier than scotopic ERG abnormality
Section 01	Ciliary Function and Trafficking	Bbs7	tm1Vcs	23572516	129S1/Sv * 129X1/SvJ * C57BL/6J	Targeted	Neor cassette replacement of exon 5	Bardet-Biedl Syndrome 7					4-8m (80)			N	E	hom	ns	ns	ns		4.29203
Section 01	Ciliary Function and Trafficking	Cc2d2a	tm1c(EUCOMM)Wtsi	30133325	C57BL/6N * C57BL/6	Conditional	Tg(CAG-cre/Esr1*)5Amc mediated excision of exons 6 and 7 in PR cells (tamoxifen inducible)	Meckel Syndrome, Type 6; Joubert Syndrome 6; Non-syndromic rod-cone dystrophy			21d (0)		20w (90)			N	E	hom	yes	yes	yes				Mks6 AA0274 gene trap homozygous mice are embryonic lethal
Section 01	Ciliary Function and Trafficking	Ccdc66	Gt(E021F10)Wrst	21680557	129P2/OlaHsd * C57BL/6N	Gene Trap	Gene trap insertion in intron 3			13d (0)	1m (30)		3m (45), 5m (61)	7m (70)		N	E	hom	yes	no	yes	0.216768	3.62527	0.427632	ERGs at 1m & 3m reduced rod a- and cone b wave; 7m cone b wave improved
Section 01	Ciliary Function and Trafficking	Cdhr1	tm1Nat	11738025	129 * C57BL/6J	Targeted	Neor cassette replacement exons 10–17	Cone-rod dystrophy 15 , Retinitis Pigmentosa 65				1m (15)		6m (50)		N	E, R	hom	ni	ni	ni	0.121923	5.7851	0.1	The original ERG data showed the het mice have higher values than the WT and the HOM. When they pooled data Scotopic A and photopic B wave were significantly different. (no differences observed on the two backgrounds:129 and 129/B6J). TUNEL positive cells peaked at 1.5m in mutant ONL
Section 01	Ciliary Function and Trafficking	Cep250	tm1Jzb	30998843	C57BL/6	Targeted	Neor cassette insertion with p.Arg187*	Cone-Rod Dystophy and Hearing Loss 2				30d (0)	90d (35)			T	E	hom	yes	yes	yes		3.56155		Corresponds to the R188* mutation identified in a human variant
Section 01	Ciliary Function and Trafficking	Cep290	rd16	16632484	C57BL/6J	Spontaneous	Del897bp (exons 35-39)	Joubert Syndrome 5, Meckel Syndrome Type 4, Bardet-Biedl Syndrome 14, Leber Congenital Amaurosis 10		19d (10-20)	3w (60)	30d (75-80), 6w (90)				T	E	hom	yes	yes	yes	4.67494	0.712638	0.56437
Section 01	Ciliary Function and Trafficking	Cep290	rd16	22446187	C57BL/6J	Spontaneous	Del897bp (exons 35-39)	Joubert Syndrome 5, Meckel Syndrome Type 4, Bardet-Biedl Syndrome 14, Leber Congenital Amaurosis 10		14d (0), 18d (50)						T	E	hom	ns	yes	ns		0.592105
Section 01	Ciliary Function and Trafficking	Cep290	tm1Jgg	31302159	C57BL/6J * C57BL/6N * 129/SvJ	Targeted	Cre mediated excision of of exons 36-37 (germline)	Joubert Syndrome 5, Meckel Syndrome Type 4, Bardet-Biedl Syndrome 14, Leber Congenital Amaurosis 10		14d (78)						N	E	hom	yes	yes	ns		0.335675		Removed rd8 mutation; upregulation of caspase 12 and other caspase is observed in mutants at P14
Section 01	Ciliary Function and Trafficking	Chm	tm1Jvdh	9175730	129P2/OlaHsd * C57BL/6	Targeted	Neor cassette disruption of exon 8								12-20m (60-70)	N	E	het	yes	yes	ns		13.282		Degree of PR degeneration varied depending on region of retina
Section 01	Ciliary Function and Trafficking	Chm	tm1Seab	16410831	129X1/SvJ * C57BL/6 * DBA/2	Targeted	Cre mediated excision of exon 4 (germline)		7d (0)		15d, 17d (20-25)	1m (0)	2m (20), 4m (30)	8m (50)	18m (70-80)	N	E	het	yes	yes	ns	0.0985715	8.03192	1	X-linked, carriers show PR loss; focal regions had more degeneration
Section 01	Ciliary Function and Trafficking	Crocc	tm1Tili	15870283	129S1/Sv * 129X1/SvJ * C57BL/6	Targeted	Neor cassette and additional sequence insertion downstream of exon 3								18m (50-66)	N	E	hom	yes	ns	ns		16.1911		Variability in amount of degeneration; text states ERGS are normal at young age (not shown)
Section 01	Ciliary Function and Trafficking	Fam161a	Gt(462E7)Cmhd	24833722	129S1/Sv * 129X1/SvJ * C57BL/6J	Gene Trap	Gene trap insertion in exon 3	Retinitis Pigmentosa 28				1m (10)	2m (55), 3m (70), 4m (80), 5m (90)	6m (90)		T	E	hom	yes	yes	yes	0.543638	2.03142	0.756402	Rod-cone degeneration; cleaved caspase 8 mRNA levels examined at 3-18w
Section 01	Ciliary Function and Trafficking	Hsp90aa1	Tg(Tyr)2396BOve	31408169	FVB/NJ * C57BL/6	Transgenic insertion	Lentiviral transgenic insertion in exon 9			3w (0)		6w(20)	15w (44)			T	E	hom	yes	yes	no	0.224876	3.77236	0.69	Removed rd1 mutation; increase in TUNEL positive cells in mutant ONL at 6w compared to controls
Section 01	Ciliary Function and Trafficking	Ift172	tm1.1Rama	29659833	129X1/SvJ * C57BL/6 * SJL	Conditional	Tg(Rho-icre)1Ck mediated excision of exons 2-3 in PR rods	Retinitis Pigmentosa 71; Bardet Biedl Syndrome 20				1m (38)	2m (100)			N	R	hom	yes	yes	yes
Section 01	Ciliary Function and Trafficking	Ift20	tm1.1Gjp	21307337	C57BL/6J * 129S7/SvEvBrd * FVB/N	Conditional	Tg(OPN1LW-cre)4Yzl mediated excision of exons 2-3 in RGP-expressing cones		10d (0)		28d (5-10)					N	E	hom	ns	ns	ns				Bred out the rd1 mutation; characterized null/fl cre+ animals (cone specific); Cre positive animals were used as controls
Section 01	Ciliary Function and Trafficking	Ift88	Tg737Rpw	11916979	C57BL/6J * FVB/N	Transgenic insertion	2.7 kb intronic deletion			21d (0)		45d (40)	77d (70), 84d (90)			N	E	hom	ns	ns	ns	0.949663	1.68117	0.951284	OS thinning is observed at 21d
Section 01	Ciliary Function and Trafficking	Inpp5e	tm1.1Ssch/tm1.2Ssch	19668215	129S1/Sv * 129X1/SvJ * C57BL/6 * CBA	Conditional/Targeted	Tg(CAG-cre/Esr1*)5Amc mediated excision of exons 7 and 8 (tamoxifen inducible)	Joubert Syndrome 1; Mental Retardation, Truncal Obesity, Retinal Dystrophy, and Micropenis MORM Syndrome					5m (80-90)			N	E	hom	ns	ns	ns
Section 01	Ciliary Function and Trafficking	Iqcb1	tm1a(EUCOMM)Hmgu	27328943	C57BL/6J * C57BL/6N	Targeted	Gene trap insertion in intron 4	Senior-Loken Syndrome 5	6d (0), 10d (3)	15d (10)		30d (90)				T	E	hom	yes	yes	yes	4.45305	0.625417	0.46976	Rod-cone degeneration; rd8 mutation was removed; Heterozygous mice were used as controls; PR loss at P10 was not significant
Section 01	Ciliary Function and Trafficking	Kif3a	tm1Gsn	17065525	C57BL/6J * 129S1/Sv * 129X1/SvJ	Conditional	Tg(RHO-cre)8Eap mediated excision of exon 2 in PR rods		10d (0)	14d (30)		28d (90)				N	E, R	hom	ns	ns	ns				Rho-Cre-8 controls also have PR degeneration, but slower (5 rows of nuclei @ 12w)
Section 01	Ciliary Function and Trafficking	Kif3a	tm1Gsn	19906976	129/SvJ	Conditional	Tg(RHO-cre)8Eap mediated excision of exon 2 in rod PR				28d (70)					N	E	hom	yes	ns	ns				Pyknotic nuclei observed at P21; rod PRs degenerate rapidly between 2w and 4w; also crossed to Tg(OPN1LW-cre)4Yzl to remove Kif3a in cones resulted in abnormal phototopic ERGs and progressive cone degeneration
Section 01	Ciliary Function and Trafficking	Kif3a	tm2Gsn	10943838	129S1/Sv * 129X1/SvJ * C57BL/6	Conditional	Tg(Rbp3-cre)528Jxm mediated deletion of exon 2 in PR cells						10w (25-100)			N	E	hom	ns	ns	ns				Conditional; large range in PR loss at 10w
Section 01	Ciliary Function and Trafficking	Kif3a	tm2Gsn	25825494	129S1/Sv * 129X1/SvJ * C57BL/6	Conditional	Tg(Six3-cre)69Frty mediated excision of exon 2 in developing retina		6d (0), 10d (5)	12d (5), 14d (20)	21d (55), 24d (90)					T	E	hom	ns	ns	ns				Early depletion; prevents rod/cone axoneme and OS formation
Section 01	Ciliary Function and Trafficking	Kif3a	tm2Gsn	25825494	129S1/Sv * 129X1/SvJ * C57BL/6	Conditional	Tg(CAG-cre/Esr1*)5Amc mediated excision of exon 2 (tamoxifen inducible)			2w (2)	3w (12)	4w (50), 5w (78), 7w (95), 8w (99)				T	E	hom	yes	yes	yes				KIF3a depletion did not interfere with rhodopsin or cone pigment trafficking; depletion resulted in shortening of axoneme; ERGs abnormal Only after 3w post tamoxifen
Section 01	Ciliary Function and Trafficking	Lca5	Gt(AG0283)Wtsi	21606596	C57BL/6J * 129P2/OlaHsd	Gene Trap	Gene trap insertion in intron 3	Leber Congenital Amaurosis 5		12d (0)	28d (70-75)	2m(90)	4m (100)			N	E	hom	yes	yes	yes	2.32684	0.692628	0.394737	OS thinning is observed at 14d
Section 01	Ciliary Function and Trafficking	Lztfl1	tm1(EGFP/cre/ERT2)Wtsi	27312011	C57BL/6N	Targeted	Neor cassette insertion in intron 3	Bardet-Biedl Syndrome 17		14d (0), 17d (10)		36d (15)	112d (70-75), 166d (90)			N	E	hom	ns	ns	ns	0.385826	2.25722	0.460695	Homozygous mice gain more weight than WT controls; Increased TUNEL positive cells in mutant at 21d
Section 01	Ciliary Function and Trafficking	Lztfl1	tm1a(KOMP)Wtsi	26216965	129S/SvEv * C57BL/6N	Targeted	Gene trap insertion in intron 3	Bardet-Biedl Syndrome 17			21d (0)		2m (55), 4m (85-90)	6m (90)		N	E	hom	yes	yes	ns	0.593477	1.85873	0.690789	rd8 mutation was removed; OS thinning observed at P21
Section 01	Ciliary Function and Trafficking	MacF1	tm1Efu	27783952	129 * C57BL/6 * DBA/2	Conditional	Tg(Six3-cre)69Frty mediated excision of exons 6 & 7 in the developing retina	Lissencephaly 9 with Complex Brainstem Malformation				28d (10)				N	E	hom	yes	yes	yes				Lamination defects; difficult to quantitate due to mislocalization of PRs in INL
Section 01	Ciliary Function and Trafficking	Mak	tm1Yshk	21148103	C57BL/6 * CBA	Targeted	Neor cassette replacement of exons 5-8	Retinitis Pigmentosa 62		14d (2)		1m (40)		6m (70)	12m (90)	T	E	hom	yes	yes	yes	0.27051	3.0229	0.460526	No significant difference in ONL thickness between mutant and controls at P14
Section 01	Ciliary Function and Trafficking	Map1b	tm1Rak	8577753	129P2/OlaHsd * C57BL/6J	Targeted	PGK-neor cassette insertion in reverse direction				no age given (30)					N	E	het	no	no	no				Heterozygous mice: ONL nuclei disorganized. Homozygotes are embryonic lethal
Section 01	Ciliary Function and Trafficking	Mdm1	m1J	18805803	PERA/EiJ	Spontaneous	p.Arg399*							9m (20), 11m (50)	15m(90), 19m (99)	N	E	hom	yes	yes	yes	0.297759	10.657	8.32908	Increased in cleaved caspase 3 staining in mutant at 18m
Section 01	Ciliary Function and Trafficking	Mkks	Gt(OST367255)Lex	16170314	129S5/SvEvBrd * C57BL/6J	Gene Trap	Gene trap insertion in intron 1	Bardet-Biedl Syndrome 6; McKusick-Kaufman Syndrome		2w (0)	3w (15)	6w (50), 8w (60)	12w (65-70)	26w (70-80)		N	E	hom	ns	ns	ns	0.577565	1.66012	0.46	Increased TUNEL positive cells in mutant at 2w
Section 01	Ciliary Function and Trafficking	Mkks	Gt(OST367255)Lex	30901771	129S5/SvEvBrd * C57BL/6J	Gene Trap	Gene trap insertion in intron 1				25d (20)	55d (40)	85d (45), 115d (55), 145d (60)	205d (65)		T	E	hom	yes	yes	yes	0.209068	3.41541	0.1	Gene also referred to as Bbs6
Section 01	Ciliary Function and Trafficking	Mkks	tm1Vcs	15772095	C57BL/6J * 129Sv	Targeted	Neor cassette replacement of exon 3	Bardet-Biedl Syndrome 6; McKusick-Kaufman Syndrome					2-3m (10), 4-5m (50-70)	6m (80-90)		N	E	hom	ns	ns	ns	0.451182	3.8167	2.28041
Section 01	Ciliary Function and Trafficking	Nphp1	tm1.1Hung	19208653	C57BL/6J	Targeted	Cre mediated excision of exon 20 (germline)	Nephronophthisis 1; Joubert Syndrome 4; Senior Løken Syndrome 1		14d (0)	21d (70), 28d (75)			8m (95-100)		N	E	hom	ns	ns	ns	4.19994	0.625564	0.460526	Increased TUNEL positive cells in mutant at P14
Section 01	Ciliary Function and Trafficking	Nphp1	tm1Jgg	20081859	129P2/OlaHsd * 129X1/SvJ * C57BL/6 * NMRI	Targeted	Neor cassette disruption in exon 4	Nephronophthisis 1; Joubert Syndrome 4; Senior Løken Syndrome 1			21d (20)					N	E	hom	ns	ns	ns		1.41829		Increased TUNEL positive cells in mutant at P19
Section 01	Ciliary Function and Trafficking	Nphp4	nmf192	21078623	C57BL/6J	Chemically induced	p.Leu104*	Nephronophthisis 4; Senior-Løken Syndrome 4		14d (8), 19d (56)	3w (75)	4w (80-85)	10w (95)			N	E	hom	yes	yes	yes	4.6746	0.589588	0.441309	OS thinning observed at P14; Increased TUNEL positive cells in mutant at P14; dark rearing did not reduce rate of degeneration
Section 01	Ciliary Function and Trafficking	Pcare	tm1Kpal	25616964	C57BL/6J * C57BL/6NTac	Targeted	Neor cassette replacement of exon 1	Retinitis Pigmentosa 54			3w (0)	4w (25), 8w (42)	24w (81)			N	R	hom	yes	yes	yes	0.450858	2.2274	0.69	OS disorganized as early as 3w
Section 01	Ciliary Function and Trafficking	Pdcl	tm1.1Bmw	23637185	129S4/SvJaeSor* 129S6/SvEvTac * C57BL/6 * SJL	Conditional	Tg(Rho-icre)1Ck mediated excision of exons 2 and 3						2m (24), 3m (49), 4m (53)	6m (66), 9m (91)		N	E	hom	yes	yes	no
Section 01	Ciliary Function and Trafficking	Pde6d	tm1.1Wbae	17496142	BALB/cJ * C57BL/6	Targeted	Cre mediated excision of exons 2–4 (germline)	Joubert syndrome 22					5m (15)		20m (50)	N	E, R	hom	yes	yes	yes	0.0353752	20	0.405869	12% cone loss at 2m. cone data qualitative, no control at 20 mo; prenyl binding protein involved in trafficking, not visual transduction
Section 01	Ciliary Function and Trafficking	Prcd	tm1Vya	31189593	C57BL/6J * 129S6/SvEvTac	Targeted	Neor cassette replacement of exons 1-3			21d (0)					17m (36)	N	R	hom	ns	ns	ns		21.5107		Degeneration restricted to rods, no decrease in cone numbers, ruled out rd1 and rd8 mutations
Section 01	Ciliary Function and Trafficking	Prom1	tm1Pec	19228982	C57BL/6*129/Sv	Targeted	Neor cassette replacement of exon 2	Retinitis Pigmentosa 41, Cone-rod dystrophy 12, Stargardt disease 4, Macular dystrophy, retinal, 2	0d (0), 7d (0)	15d (16)	20d (55)		90d (64)	6m (83)		T	R	hom	yes	yes	yes	0.58176	1.42173	0.230263	Another allele Prom1rd19 also available that shows 20-30% PR loss at 3w, followed by slow progressive loss; TUNEL assay done at P15, P20 and 1m, peak at P20
Section 01	Ciliary Function and Trafficking	Prom1	tm1Pec	25414197	C57BL/6	Targeted	Neor cassette replacement of exon 2	Retinitis Pigmentosa 41, Cone-rod dystrophy 12, Stargardt disease 4, Macular dystrophy, retinal, 2		14d (0)	20d (90)					T	R	hom	yes	yes	yes		0.588917		Rate of PR loss faster on C57BL/6 background
Section 01	Ciliary Function and Trafficking	Prom1	tm1Pec	25414197	C57BL/6 * CBA/NSlc	Targeted	Neor cassette replacement of exon 2	Retinitis Pigmentosa 41, Cone-rod dystrophy 12, Stargardt disease 4, Macular dystrophy, retinal, 2		14d (10)	20d (24)	30d (78)	120d (100)			T	R	hom	yes	yes	yes	3.76866	0.768997	0.585073	Difference in ONL thickness was not significantly different between homozygous mutant and WT at P14
Section 01	Ciliary Function and Trafficking	Prph2	nmf193	18763016	C57BL/6J	Chemically induced	T>A splice mutation in intron 1	Retinitis Pigmentosa 7; Choroidal dystrophy, central areolar 2; Macular dystrophy, patterned, 1; Leber congenital amaurosis 18				6w (0)		10m (70)		N	E, R	het	ns	yes	yes		8.1968		Reported PR loss in heterozygous mice; heterozygous mice had slow degeneration; didn't include 6m timepoint, reported loss in text is different than what is shown in figure 6; greatest levels of TUNEL positive cells at 1.5m
Section 01	Ciliary Function and Trafficking	Prph2	nmf193	18763016	C57BL/6J	Chemically induced	T>A splice mutation in intron 1	Retinitis Pigmentosa 7; Choroidal dystrophy, central areolar 2; Macular dystrophy, patterned, 1; Leber congenital amaurosis 18				6w (70)		6m (85), 10m (100)		N	E, R	hom	ns	yes	yes	0.826096	0.939063	0.1	Reported PR loss in homozygous mice; homozygous mice had fast degeneration
Section 01	Ciliary Function and Trafficking	Prph2	Rd2	3798752	C3Hf * O20/A	Spontaneous	10 kb insertion in exon 2	Retinitis Pigmentosa 7; Choroidal dystrophy, central areolar 2; Macular dystrophy, patterned, 1; Leber congenital amaurosis 18		3w (22)			8w (37)	6m (62)	12m (75-100)	T	E	hom	ns	ns	ns	0.196858	3.62106	0.1
Section 01	Ciliary Function and Trafficking	Prph2	Rd2	7440795	O20/A	Spontaneous	10 kb insertion in exon 2	Retinitis Pigmentosa 7; Choroidal dystrophy, central areolar 2; Macular dystrophy, patterned, 1; Leber congenital amaurosis 18	7d(0)	21d (25)			2m (50)		12m (100)	N, T	R	hom	ns	ns	ns	0.429918	1.84254	0.230263
Section 01	Ciliary Function and Trafficking	Prph2	tm1.1Itl	25001182	C57BL/6 * 129sv	Targeted	Knock-in - p.Tyr141Cys	Retinitis Pigmentosa 7; Choroidal dystrophy, central areolar 2; Macular dystrophy, patterned, 1; Leber congenital amaurosis 18						6m (40)		T	R	het	yes	yes	yes		7.07075		Reported loss in heterozygous mice
Section 01	Ciliary Function and Trafficking	Prph2	tm1.1Itl	25001182	C57BL/6 * 129sv	Targeted	Knock-in - p.Tyr141Cys	Retinitis Pigmentosa 7; Choroidal dystrophy, central areolar 2; Macular dystrophy, patterned, 1; Leber congenital amaurosis 18				1m (30)		6m (80)		T	R	hom	yes	yes	yes	0.310981	2.3289	0.1	Reported loss in homozygous mice
Section 01	Ciliary Function and Trafficking	Prph2	tm1.1Naash	27365499	C57BL/6 * 129	Targeted	Knock-in - p.Lys153Δ	Retinitis Pigmentosa 7; Choroidal dystrophy, central areolar 2; Macular dystrophy, patterned, 1; Leber congenital amaurosis 18						180d (60)		N	E	het	yes	yes	yes		5.20008		Estimated PR loss in heterozygous mice; affects cones more than rods. Using photopic ERG showed significant difference between this and the other Prph2 alleles in cone function.
Section 01	Ciliary Function and Trafficking	Prph2	tm1.1Naash	27365499	C57BL/6 * 129	Targeted	Knock-in - p.Lys153Δ	Retinitis Pigmentosa 7; Choroidal dystrophy, central areolar 2; Macular dystrophy, patterned, 1; Leber congenital amaurosis 18				1m (10-20)				N	E	hom	yes	yes	yes		2.63251		Estimated PR loss in homozygous mice; affects cones more than rods. Using photopic ERG showed significant difference between this and the other Prph2 alleles in cone function.
Section 01	Ciliary Function and Trafficking	Prph2	tm1Nmc	11978760	129X1/SvJ * 129S1/Sv * C57BL/6J	Targeted	1 bp deletion in exon 3 (codon 307)	Retinitis Pigmentosa 7; Choroidal dystrophy, central areolar 2; Macular dystrophy, patterned, 1; Leber congenital amaurosis 18				2m (23)		6m (40)	10m (70), 12 (84)	N	R	het	yes	yes	yes	0.107739	6.5336	0.1	Reported PR loss in heterozygous mice; mutation mimics dominant RP in humans; heterozygous mice ERGs abnormal 10m
Section 01	Ciliary Function and Trafficking	Prph2	tm1Nmc	11978760	129X1/SvJ * 129S1/Sv * C57BL/6J	Targeted	1 bp deletion in exon 3 (codon 307)	Retinitis Pigmentosa 7; Choroidal dystrophy, central areolar 2; Macular dystrophy, patterned, 1; Leber congenital amaurosis 18				1m (70)	4m (93)			N	R	hom	yes	yes	yes	1.31819	0.625833	0.1	Reported PR loss in homozygous mice; mutation mimics dominant RP in humans; homozygous mice ERGs abnormal 1m
Section 01	Ciliary Function and Trafficking	Rd3	rd3	8486383	RBF/DnJ	Spontaneous	p.Arg107*	Leber congenital amaurosis 12	1w (9)	2w (17)	3w (42)	4w (72), 5w (65), 6w (64), 8w (77)				N	E	hom	yes	yes	ns	1.03987	0.829194	0.162621
Section 01	Ciliary Function and Trafficking	Rd3	rd3	31346032	RBF/DnJ * C57BL/6J	Spontaneous	p.Arg107*	Leber congenital amaurosis 12				1m (35)	2m (56), 3m (60), 4m (83), 5m (93), 5.5m (90), 6m (96)			N, T	E	hom	yes	yes	yes	0.425637	1.72849	0.1
Section 01	Ciliary Function and Trafficking	Rom1	Rgsc1156	20300562	C57BL/6JJcl * DBA	Chemically induced	p.Trp182Arg	Retinitis Pigmentosa 7, digenic form				7w (13)		35w (55)		T	E	het	yes	yes	ns	0.102367	7.02076	0.249586	Characterized heterozygous mice; scotopic a-wave abnormal @ 7w; scotopic b-wave abnormal at 50w
Section 01	Ciliary Function and Trafficking	Rom1	Rgsc1156	20300562	C57BL/6JJcl * DBA	Chemically induced	p.Trp182Arg	Retinitis Pigmentosa 7, digenic form				7w (50)		35w (85)		T	E	hom	yes	yes	ns	0.404749	1.81254	0.1	Characterized homozygous mice; both scotopic a- & b-waves abnormal at 7w
Section 01	Ciliary Function and Trafficking	Rom1	tm1Mci	10802659	129X1/SvJ * 129S1/Sv * CD-1	Targeted	Neor cassette replacement of exon 1 and part of exon 2	Retinitis Pigmentosa 7, digenic form				1m (0), 2m (10)	4m (30)		12m (34), 18m (42)	T	E, R	hom	yes	yes	ns	0.0384972	19.0051	1	ONL thickness between mutant and WT are not significantly different at 2m; Few TUNEL positive cells in mutant ONL at 1m
Section 01	Ciliary Function and Trafficking	Rp1	m1Jdun	25088982	C57BL/6J	Spontaneous	p.Leu66Pro (c.402-403 CT>TG)	Retinitis Pigmentosa 1					2m (20)		12m (40), 21m (65), 26m (70)	N	E	hom	yes	yes	no	0.0480076	14.5383	0.1	Slow degeneration
Section 01	Ciliary Function and Trafficking	Rp1	tm1Eap	14507858	129S6/SvEvTac * C57BL/6	Targeted	Neor cassette insertion and partial deletion in exon 4	Retinitis Pigmentosa 1		14d (0)		30d (20-30)		10m (80)		N	E	hom	yes	yes	yes	0.198779	3.94755	0.460526
Section 01	Ciliary Function and Trafficking	Rp1	tm1Jnz	11960024	C57BL/6 * 129S7/SvEvBrd	Targeted	Neor cassette replacement of exons 2-3	Retinitis Pigmentosa 1		21d (0)			3m (50)	6m (50-60), 9m (90)		N, T	E, R	hom	yes	yes	yes	0.218862	3.85784	0.690789	Rod-cone degeneration; cones abnormalities Only after 10m; show increase in TUNEL positive cells in mutant compared to controls at 1m and 3m, peak at 1m
Section 01	Ciliary Function and Trafficking	Rp1	tm2.1Eap	22927954	129S6/SvEvTac * C57BL/6	Targeted	p.Gln662*	Retinitis Pigmentosa 1				1m (20-30)	4m (50)	6m (70-80)	12m (100)	N	E	hom	yes	yes	yes	0.213811	3.34186	0.1
Section 01	Ciliary Function and Trafficking	Rp1	tvrm64	21052544	C57BL/6J	Chemically induced	p.Arg522*	Retinitis Pigmentosa 1				1m (0)	3m(50)			N	R	hom	yes	yes	yes		3		OS thinning in mutants observed at 1m
Section 01	Ciliary Function and Trafficking	Rp1l1	tm1Jnz	19657028	129S7/SvEvBrd	Targeted	Intragenic deletion of exons 2, 3 and part of 4	Occult Macular Dystrophy				1m (10)		6m (33)	12m (40)	N	E, R	hom	yes	yes	yes	0.050954	13.7034	0.1	OS thinner as early as 1m; #PR rows was not significantly different between mutant and WT at 1m
Section 01	Ciliary Function and Trafficking	Rp2	Gt(EUCJ0183f04)Hmgu	25422369	C57BL/6 * C57BL/6N	Gene Trap	Gene trap insertion in intron 1	Retinitis Pigmentosa 2					3m (0)		12m (0), 24m (11)	T	R	hom, hemi	yes	ns	yes		53.6882		X-linked mutation; used both hemizygous males and homozygous females
Section 01	Ciliary Function and Trafficking	Rp2	tm1.2Asw	23745007	129S/SvEv * C57BL/6	Targeted	Cre mediated excision of exon 2 (germline)	Retinitis Pigmentosa 2				1m (0)	5m (9-31)	9m (22-39)		T	R	hom, hemi	yes	yes	yes	0.0481982	15.3812	1	Null mice were compared to flox controls; X-linked mutation; used both hemizygous males and homozygous females
Section 01	Ciliary Function and Trafficking	Rpgr	Rd9	22563472	C57BL/6J	Spontaneous	32 bp duplication	Retinitis Pigmentosa 3; Cone-Rod Dystrophy, X-linked				1m (0)	2m (0)		12m (21), 24m (50)	N	E	hemi	yes	yes	yes	0.0381179	24.0001	5.81582	Gene is on chromosome X; carriers have phenotype; reported hemizygous male data; ERGs of homozygous females have a slightly slower rate of decline than hemizygous males
Section 01	Ciliary Function and Trafficking	Rpgr	Rd9	31607844	C57BL/6J	Spontaneous	32 bp duplication	Retinitis Pigmentosa 3; Cone-Rod Dystrophy, X-linked							12m (22.5), 18m (36)	N	E	hom, hemi	yes	yes	yes	0.0318925	25.741	4.00714	Slow rod degeneration; cones survive; X-linked mutation; Examined hemizygous male and homozygous female mice
Section 01	Ciliary Function and Trafficking	Rpgr	tm1Tili	10725384	C57BL/6 * 129SvJae	Targeted	Neor cassette replacement of partial exons 4-6	Retinitis Pigmentosa 3; Cone-Rod Dystrophy, X-linked				1m (0)		6m (10-20)		N	E	hom, hemi	yes	ns	yes		14.1626		X-linked mutation; used both hemizygous males and homozygous females (nullizygous)
Section 01	Ciliary Function and Trafficking	Rpgrip1	nmf247	19679561	C57BL/6J	Chemically induced	A>T splice acceptor mutation in intron 6	Leber Congenital Amaurosis 6; Cone-Rod Dystrophy 13	7d (0)	14d (0)	21d (70)					N	E	hom	yes	yes	yes		0.641941		OS thinned in mutants as early as P14
Section 01	Ciliary Function and Trafficking	Rpgrip1	tm1Tili	12651948	129S4/SvJae * C57BL/6	Targeted	Neor cassette and 3 duplicated exon insertion in intron 14	Leber Congenital Amaurosis 6; Cone-Rod Dystrophy 13		21d (0)		60d (50)	90d (75-80)			N	E	hom	yes	yes	yes	0.809148	1.97368	1.11704
Section 01	Ciliary Function and Trafficking	Rpgrip1	tvrm111	28859131	C57BL/6J	Chemically induced	c.813+1G>A	Leber Congenital Amaurosis 6; Cone-Rod Dystrophy 13				1m (40-50)	3m (70-75)			N	E	hom	yes	yes	yes	0.533316	1.39969	0.1	OS disorganized as early as 2w
Section 01	Ciliary Function and Trafficking	Sdccag8	Gt(OST40418)Lex	24722439	129S5/SvEvBrd * C57BL/6J	Gene Trap	Gene trap insertion in intron 1	Bardet-Biedl Syndrome 16; Senior-Loken Syndrome 7			30d (20)		100d (50)	250d (90)		N	E	hom	yes	yes	yes	0.244546	2.98039	0.145969
Section 01	Ciliary Function and Trafficking	Spata7	tm1Mrd	25398945	129S7/SvEvBrd	Targeted	Neor cassette replacement of exons 1-10	Leber Congenital Amaurosis 3	7d (0)	15d (20-25)		29d (50)		6m (60-70)		T	E, R	hom	yes	yes	yes	0.899592	1.00078	0.230263	Rod-cone degeneration; increase in TUNEL and cleaved caspase 3 staining in ONL of mutants at P15 compared to control
Section 01	Ciliary Function and Trafficking	Spata7	tm1Mrd	29899041	129S7/SvEvBrd * C57BL/6J	Targeted	Neor cassette replacement of exons 1-10	Leber Congenital Amaurosis 3		20d (20)			60d (45)			N	E	hom	ns	ns	ns	0.332905	2.18212	0.1
Section 01	Ciliary Function and Trafficking	Spata7	tm2.1Mrd	29100828	129/SvEv * C57BL/6	Targeted	Cre mediated excision of exons 1-5 (germline)	Leber Congenital Amaurosis 3			28d (50)		4m (69)	7m (85)		N	E	hom	no	no	no	0.415576	1.76792	0.1
Section 01	Ciliary Function and Trafficking	Spata7	tm2.1Mrd	29100828	129/SvEv * C57BL/6	Targeted	Crx-Cre mediated excision of exons 1-5	Leber Congenital Amaurosis 3			28d (40)		4m (65)	7m (72)		N	E	hom	no	no	no
Section 01	Ciliary Function and Trafficking	Tmem218	Gt(OST40451)Lex	25161209	129S5/SvEvBrd * C57BL/6	Gene Trap	Gene trap insertion in intron 1	Senior-Loken Syndrome					9w (0)	29w (50)		N	E	hom	yes	yes	ns		6.67
Section 01	Ciliary Function and Trafficking	Tmem67	bpck	22247471	B6C3Fe	Spontaneous	295 kb deletion (12 genes)	Joubert Syndrome; Meckel Syndrome		12d (0), 18d (25)	24d (70-80)					N	E	hom	ns	ns	ns	5.56631	0.664947	0.540422	Mice die prewean-3m; hydrocephalus; OS thinner than controls at P12; outer segment discs fail to form properly
Section 01	Ciliary Function and Trafficking	Ttc8	tm1a(KOMP)Wtsi	29126234	C57BL/6N	Targeted	Gene trap insertion in intron 3	Bardet-Biedl Syndrome 8	10d (0)	17d (25-30)		45d (50)	120d (75)			N	E	hom	yes	yes	ns	0.539057	1.6148	0.328947
Section 01	Ciliary Function and Trafficking	Ttc8	tm1d(KOMP)Wtsi	29049287	C57BL/6N	Targeted	Neor cassette replacement of exons 4-6	Bardet-Biedl Syndrome 8		15d (0)				6-7m (70)		T	E	hom	yes	yes	ns		5.22575
Section 01	Ciliary Function and Trafficking	Ttc8	tm1Reed	21646512	129/Sv * C57BL/6	Targeted	Neor cassette replacement of exons 1-2	Bardet-Biedl Syndrome 8				1-4m (50)				T	E	hom	ns	ns	ns		2.5
Section 01	Ciliary Function and Trafficking	Ttc8	tm1Reed	30901771	129/Sv * C57BL/6	Targeted	Neor cassette replacement of exons 1-2	Bardet-Biedl Syndrome 8			25d (30)		175d (80)			T	E	hom	yes	yes	yes	0.342515	2.1237	0.1
Section 01	Ciliary Function and Trafficking	Ttll3	tm1d(EUCOMM)Wtsi	28104815	C57BL/6 * C57BL/6N	Targeted	Neor cassette replacement of exon 6						4m (0)		12m (10-20)	N	E	hom	ns	ns	ns		25.0601		Authors used both tm1a and tm1d alleles. Note: tm1a(EUCOMM)Wtsi has a gene trap insertion in intron 5; increase in TUNEL positive cells in ONL at 14m
Section 01	Ciliary Function and Trafficking	Ttll5	tm1.1N	27162334	129/sv * C57BL/6 * FvB/N	Targeted	Cre mediated removal of exon 23-24								20-22m (30)	T	E	hom	yes	yes	yes		30.9053		Late onset, hypomorph, ruled out rd8 mutation
Section 01	Ciliary Function and Trafficking	Tub	tm1Rok	10629044	C57BL/6J * 129/Sv * BALB/cByJ	Targeted	Neor cassette replacement of exons 1-8					8w (40-50)				N	E	hom	ns	ns	ns		1.98667		Mice are obese; increase in TUNEL positive cells in ONL at 8w compared to control
Section 01	Ciliary Function and Trafficking	Tub	tub	10607826	C57BL/6J	Spontaneous	G>T splice mutation			2w (10-20)		6w (30), 7w (35)	15w (55), 19w (70), 24w (80)			N	E	hom	yes	yes	yes	0.275688	2.61425	0.1	Mice are obese
Section 01	Ciliary Function and Trafficking	Tulp1	tm1Pjn	10549638	129X1/SvJ * C57BL/6	Targeted	Neor cassette replacement of exon 8-9	Leber Congenital Amaurosis 15; Retinitis Pigmentosa 14			3w (0)	8w (70)	5m (100)			N	E	hom	yes	yes	yes		1.61212		OS and IS are thinned in mutants at 3w
Section 01	Ciliary Function and Trafficking	Tulp1	tm1Pjn	10607826	129X1/SvJ * C57BL/6	Targeted	Neor cassette replacement of exons 8-9	Leber Congenital Amaurosis 15; Retinitis Pigmentosa 14		2w (0)		4w (70), 6w (70)	12w (85), 20w (100)			N	E	hom	yes	yes	yes	1.86538	0.831585	0.46	Increase in TUNEL positive cells in ONL at 18d compared to control; mutants have shortened IS and OS at 2w
Section 01	Ciliary Function and Trafficking	Tulp1	tvrm124	22183357	C57BL/6J	Chemically induced	T>C splice mutation in intron 3	Leber Congenital Amaurosis 15; Retinitis Pigmentosa 14		2w (0)		4w (50-66)				N	E	hom	yes	yes	yes		0.873774
Section 01	Ciliary Function and Trafficking	Ush1c	tm1Bkts	20095043	C57BL/6 * 129S6	Targeted	Knock-in - c.G216A	Usher Syndrome, Type IC; Deafness, Autosomal Recessive 18A					4m (0)	6.5m (6-8)	12m (21-26)	N	R	hom	yes	yes	ns	0.0367026	23.4082	4.5227	6.5m degeneration observed only at periphery
Section 01	Ciliary Function and Trafficking	Ush2a	tm1Tili	17360538	129S4/SvJae * C57BL/6 * CBA/CaJ	Targeted	Neor cassette insertion with partial deletion of exon 5	Usher Syndrome, Type IIA, Retinitis Pigmentosa 39						10m (0)	20m (70)	N	E	hom	yes	yes	ns		17.8786
Section 01	Ciliary Function and Trafficking	Wdr81	nur5	23595742	C57BL/6J	Chemically Induced	p.Leu1349Pro					60d (90)				N	E	hom	ns	ns	ns		1.28391		Increase in TUNEL positive cells in ONL at P15 compared to control
Section 01	Ciliary Function and Trafficking	Whrn	tm1Tili	20502675	C57BL/6 * 129/Sv	Targeted	Neor cassette replacement of most of exon 1	Usher Syndrome, Type IID; Deafness, Autosomal Recessive 31							28-33m (30)	T	E	hom	yes	yes	no		41.207
Section 02	Visual Transduction	Cnga3	cpfl5	29131863	C57BL/6.RHJ	Spontaneous	p.Thr165Ala	Achromatopsia 2						9.5m (50) cones		CS	E	hom	yes	yes	yes				Cone loss reported at 9.5m; cone loss determined by PNA staining
Section 02	Visual Transduction	Cnga3	tm1Biel	10377453	129S1/Sv * 129X1/SvJ * C57BL/6	Targeted	Neor cassette replacement of exon 7	Achromatopsia 2					2m (85) cones	8m (100) cones		CS	R	hom	no	no	yes				Cone loss reported at 2m; cone loss determined by PNA staining; note- ERG scotopic b-wave amplitudes of homozygous mice did not increase further with flash intensity.
Section 02	Visual Transduction	Cnga3	tm1Biel	22247469	129S1/Sv * 129X1/SvJ * C57BL/6	Targeted	Neor cassette replacement of exon 7	Achromatopsia 2				1m (0)		6m (0), 9m (0)	12m (15)	T	R	hom	yes	yes	ns		16.8975		29% cone lost by 1m and 89% cones missing at 12m
Section 02	Visual Transduction	Cngb1	tm1.1Biel	15634774	129S1/Sv * 129X1/SvJ * C57BL/6N	Targeted	Cre mediated excision of exon 26 (germline)	Retinitis Pigmentosa 45					2m (0), 4m (18)	6m (50), 12m (100)		N	R	hom	yes	yes	no	0.306644	5.68646	3.42604	Cones all gone at 12m; activated caspase-3 and TUNEL positive cells observed in mutant ONL at P21
Section 02	Visual Transduction	Cngb1	tm1Sjpi	19339551	129S/SvEv * C57BL/6	Targeted	Neor cassette replacement of exons 1 and 2	Retinitis Pigmentosa 45	9d (0)			30d (5)	3.5m (100)		1y (100)	T	E	hom	ns	ns	ns	3.52373	1.16899	0.972285	Cones all gone at 1y
Section 02	Visual Transduction	Cngb3	cpfl10	30592498	129S6/SvEvTac * C57BL/6J	Spontaneous	p.Arg231His	Achromatopsia 3						335 (52) cones		CS	R	hom	ns	no	yes				50% cone loss at 335d; cone arrestin antibody to detect cone cell body; provide measure of more rapid cone degeneration in Cnga3 KO mice but the source of the mice is not indicated
Section 02	Visual Transduction	Cngb3	tm1Dgen	19767295	C57BL/6N	Targeted	Targeted deletion of c.733-749	Achromatopsia 3				30d (40) cone				CS	R	hom	no	ns	yes				Used PNA and S-opsin antibody as markers; At 30d, PNA staining showed 40% loss; 3x and 15x increase of TUNEL positive cells in mutant ONL at P15 and P30, respectively
Section 02	Visual Transduction	Gnat1	irdr	20136424	ICR	Spontaneous	Intron 4 deletion leading to Tyr150*	Night blindness, congenital stationary, autosomal dominant 3; night blindness, congenital stationary, type 1G				1m (3)	3m (7)	6m (23), 9m (43)	12m (52), 18m (80)	T	R	hom	ns	ns	no	0.0867459	10.4906	2.5001	No cone loss at 12m; PMID 16603466 shows scotopic rod ERG abnormalities; higher frequency of TUNEL positive cells in mutants than controls at 6m
Section 02	Visual Transduction	Gnat2	cpfl3	17065522	ALS/LtJ	Spontaneous	p.Asp200Asn	Achromatopsia 4				6w (0)	15w (0)	27w (39)		N	E	hom	no	no	yes		6.76516
Section 02	Visual Transduction	Gnat2	m1Erica	23580486	BALB/c	Spontaneous	(c.518C>G); p.Asp173Gly	Achromatopsia 4					3m (0)		12m (0), 12m (27) cone	N, CS	R	hom	yes	no	yes				Data not shown for rod loss; no cone loss at 3m but 27% cone loss by 12m. PNA used but pedicles are observed, thus the loss not just monitoring COS; Significant difference in rod a-wave only at 12m
Section 02	Visual Transduction	Gngt1	tm1Dgen	18367617	C57BL/6 * 129P2	Targeted	IRES-LacZ-Neor replacement exons 1 and 2					1m (-4)	2m (14), 3m (20)	6m (67)		N, T	E, R	hom	yes	no	ns	0.225393	4.63728	1.562
Section 02	Visual Transduction	Gngt1	tm1Ogk	21632928	129	Targeted	Neo' cassette replacement of exons 1-3					1m (6)	2m (-1), 4m (20)	6m (18)	14m (52)	N	E, R	hom	yes	yes	ns	0.0619167	13.1948	2
Section 02	Visual Transduction	Grk1	tvrm207	26427409	C57BL/6J	Chemically induced	(c. 1088T>C); p.Leu363Pro	Oguchi disease-2				1m (0)			12m (61)	T	E	hom	yes	yes	yes		10.5487		Text states no photoreceptors at 12m but figure appears to have >25% remaining
Section 02	Visual Transduction	Guca1a	tm1.1Hunt	21464903	129	Targeted	p.Glu155Gly	Cone dystrophy 3; Cone-rod dystrophy 14					2m (0), 5m (31)		12m (33)	N	R	het	ns	yes	yes	0.0513904	15.4879	2	Heterozygous allele loss, reduction in cone number by cone opsin and PNA staining reported
Section 02	Visual Transduction	Guca1a	tm1.1Hunt	21464903	129	Targeted	p.Glu155Gly	Cone dystrophy 3; Cone-rod dystrophy 14					2m (0), 5m (46)		12m (49)	N	R	hom	ns	yes	yes	0.0950971	9.28884	2	Homozygous allele loss; reduction in cone number by cone opsin and PNA staining reported
Section 02	Visual Transduction	Gucy2e	tm1Gar	10407028	129S6/SvEvTac * C57BL/6	Targeted	Neor cassette replacement of part of exon 5	Choroidal dystrophy, central areolar 1; cone-rod dystrophy 6; Leber congenital amaurosis 1; Night blindness, congenital stationary, type 1		2w (0)					12m (7)	N	R	hom	yes	yes	yes		61.3412		17% cone loss at 4w and 67% cone loss at 5w; in addition to nuclei, monitor cones by PNA
Section 02	Visual Transduction	Pde6a	nmf282	18849587	A/J * C57BL/6J	Chemically induced	p.Val685Met	Retinitis Pigmentosa 43	11d (3)	12d (22), 14d (66)	21d (95)					T	R	hom	yes	yes	ns	12.22	0.430839	0.374116	cGMP increased; do not show rod a and b waves, but the ERG response is reported to be extinguished; increase in TUNEL positive cells in mutant ONL at P11
Section 02	Visual Transduction	Pde6a	nmf282	26188004	A/J * C57BL/6J	Chemically induced	p.Val685Met	Retinitis Pigmentosa 43	9d (8), 11d (14)	12d (29), 13d (64), 15d (75), 20d (86)		28d (89)				N	R	hom	ns	yes	yes	9.4376	0.419928	0.346483	cGMP increased; did a timecourse an found the peak of TUNEL positive cell in mutant ONL at P12
Section 02	Visual Transduction	Pde6a	nmf363	18849587	C57BL/6J	Chemically induced	p.Asp670Gly	Retinitis Pigmentosa 43		12d (5),14d (22), 16d (46), 19d (56)	24d (60)	36d (95)				T	R	hom	yes	yes	ns	2.92192	0.603998	0.366775	Cell loss percentages estimated; cGMP decreased, surprisingly. rod a and b waves are not shown, but a residual ERG response is reported; TUNEL positive cells in mutant ONL at P14
Section 02	Visual Transduction	Pde6a	nmf363	26188004	C57BL/6J	Chemically induced	p.Asp670Gly	Retinitis Pigmentosa 43	11d (3)	13d (7), 14d (10), 18d (29), 20d (43)				26d (67)		N	R	hom	ns	no	no	2.25648	0.716188	0.409007	cGMP increased; ERGs mostly preserved; TUNEL assay done at P12, P15 and P21, peak observed in mutant ONL at P21
Section 02	Visual Transduction	Pde6a	tm1.1Bewi	26188004	C57BL/6 * C57BL/6J	Targeted	p.Arg562Trp	Retinitis Pigmentosa 43	11d (3)	13d (6), 15d (18), 18d (45), 20d (61)	24d (72)	30d (86)				N	R	hom	ns	yes	yes	3.85577	0.617884	0.438115	cGMP increased; ERG greatly reduced; removed rd8 mutation; TUNEL assay done at P12, P15, andP21, peak observed in mutant ONL at P15
Section 02	Visual Transduction	Pde6a	tvrm58	22183357	C57BL/6J	Chemically induced	p.Leu638Pro	Retinitis Pigmentosa 43		2w (0)	3w (75)					N	R	hom	ns	ns	ns		0.6325
Section 02	Visual Transduction	Pde6b	atrd1	16123450	BALB/cAnN * C3H/HeN	Chemically induced	p.His620Gln	Retinitis Pigmentosa 40			3w (33)	6w (71)				T	E	hom	ns	ns	ns	1.21361	0.931155	0.360011
Section 02	Visual Transduction	Pde6b	atrd1	18658088	C3H	Chemically induced	p.His620Gln	Retinitis Pigmentosa 40		19d (43), 21d (39)	28d (71)	31d (84), 36d (82), 45d (87), 51d (88), 56d (92)	64d (91)			N	R	hom	yes	yes	yes	2.113	0.711787	0.383748	Slower degeneration in periphery
Section 02	Visual Transduction	Pde6b	atrd2	16123450	BALB/cAnN * C3H/HeN	Chemically induced	Intron 11 splice donor variant	Retinitis Pigmentosa 40			3w (61)	6w (86)				T	E	hom	ns	ns	ns	1.57462	0.5402	0.1
Section 02	Visual Transduction	Pde6b	atrd3	16123450	BALB/cAnN * C3H/HeN	Chemically induced	p.Asn605Ser	Retinitis Pigmentosa 40			3w (51)	6w (76)				T	E	hom	ns	ns	ns	1.16225	0.696382	0.1	Original article designates codon 606, not 605 as in MGI
Section 02	Visual Transduction	Pde6b	rd1	16123450	BALB/cAnN * C3H/HeN	Spontaneous	Viral insertion in intron 1, p.Tyr347Ter (TAC-TAA)	Retinitis Pigmentosa 40			3w (91)					T	E	hom	ns	ns	ns		0.444311
Section 02	Visual Transduction	Pde6b	rd1	23392176	C3H	Spontaneous	Viral insertion in intron 1, p.Tyr347Ter (TAC-TAA)	Retinitis Pigmentosa 40	7d (2), 9d (1), 11d (0)	13d (34), 14d (62), 15d (74), 16d (79), 18d (81), 20d (83)						N	R	hom	ns	ns	ns	9.23929	0.44644	0.371418	TUNEL assay done at P9, P11, P13, P15, peak observed in mutant ONL at P13
Section 02	Visual Transduction	Pde6b	rd1-2J	17267005	C57BL/6J	Chemically induced	p.Leu659Pro	Retinitis Pigmentosa 40		24d (92)	30d (100)					T	E, R	hom	ns	ns	ns	15	0.667123	0.620913
Section 02	Visual Transduction	Pde6b	rd10	17267005	C57BL/6 * CXB1	Spontaneous	p.Arg560Cys	Retinitis Pigmentosa 40	15-16d (0)	18d (29)	20-26d (75)	30d (92)	60d (100)			N, T	E, R	hom	yes	yes	yes	6.09985	0.649117	0.535484	Slower RD in periphery; no data on cone cell loss; only one control time point included, so other measure were used; dark rearing protective; TUNEL positive cells observed in mutant ONL at P18
Section 02	Visual Transduction	Pde6c	cpfl1	unpubl.	C57BL/6 *CXB1	Spontaneous	116 bp insertion in exon 4, a bp deletion in exon 7	Cone dystrophy 4					3m (30) cones	6m (18) cones	15m (18) cones	N	E	hom	ns	ns	ns				30% cones loss at 3m, 18% loss at 6m and 15m. Bo Chang, unpublished data
Section 02	Visual Transduction	Pde6g	tm1Goff	8638127	129S/SvEv * (C57BL/6 or MF1 or Swiss Webster)	Targeted	Neor replacement including exon 3	Retinitis Pigmentosa 57		13d (0)		8w (100)				N	R	hom	yes	yes	ns		1.13382		100% cone loss at 8w
Section 02	Visual Transduction	Rho	Noerg1	16332273	C57BL/6J	Chemically induced	p.Cys110Tyr	Retinitis Pigmentosa 4	12d (-2)	14d (14), 16d (45)	23d (52)	7w (81)	5m (100)			T	R	het	ni	ni	yes	2.35613	0.688926	0.394737	Reported PR loss in heterozygous mice; ERG shows decreased b-wave; TUNEL positive cells observed in mutant ONL at 16d
Section 02	Visual Transduction	Rho	R3	19741247	C57BL/6J	Chemically induced	p.Cys185Arg	Retinitis Pigmentosa 4	7d (0), 10d (2)	14d (7)	18d (37)					N	R	het	yes	yes	ns	2.95989	0.670188	0.436007	Reported loss in heterozygous allele; cones remain at 21d
Section 02	Visual Transduction	Rho	R3	19741247	C57BL/6J	Chemically induced	p.Cys185ARg	Retinitis Pigmentosa 4	7d (0), 10d (11)	14d (70)	18d (92)					N	R	hom	yes	yes	ns	8.52315	0.396804	0.315479	Reported PR loss in homozygous allele; cones remain at 21d
Section 02	Visual Transduction	Rho	tm1.1(RHO*)Akgr	23940033	129S7/SvEvBrd * BALB/c * FVB/N	Targeted	p.*349Glu	Retinitis Pigmentosa 4		2w (0)	3w (9)	4w (0), 5w (-4), 6w (8), 8w (10)	10w (18)			N	R	het	ns	ns	ns	0.173771	5.13886	1.15	Reported PR loss from heterozygous mice; heterozygous mice had an average of 8 TUNEL positive cells/retinal section
Section 02	Visual Transduction	Rho	tm1.1(RHO*)Akgr	23940033	129S7/SvEvBrd * BALB/c * FVB/N	Targeted	p.*349Glu	Retinitis Pigmentosa 4		2w (0)	3w (24)	4w (24), 5w (32), 6w (43), 8w (76)	10w (86)			N	R	hom	ns	ns	ns	0.83862	1.3372	0.510663	Reported PR loss from homozgyous mice; at 5w, homozygousmice had an average of 45 TUNEL positive cells/retinal section
Section 02	Visual Transduction	Rho	tm1.1Eye	22252712	129S6/SvEvTac * C57BL/6	Targeted	p.Asp190Asn	Retinitis Pigmentosa 4			21d (17)			210d (39)		N	R	het	yes	yes	ns	0.0769015	9.11344	0.1	Reported loss from heterozygous allele
Section 02	Visual Transduction	Rho	tm1.1Kpal	21224384	129S6/SvEvTac * C57BL/6 * FVB/N	Targeted	p.Pro23His	Retinitis Pigmentosa 4					63d (32)			N	R	het	yes	yes	yes		2.89851		Heterozygous allele, more severe ventrally, centrally; no cone loss at 63d
Section 02	Visual Transduction	Rho	tm1.1Kpal	21224384	129S6/SvEvTac * C57BL/6 * FVB/N	Targeted	p.Pro23His	Retinitis Pigmentosa 4					63d (95)			N	R	hom	ns	ns	ns		1.27593		Homozygous allele, more severe ventrally, centrally
Section 02	Visual Transduction	Rho	tm1.1Kpal	25270370	129S6/SvEvTac * C57BL/6 * FVB/N	Targeted	p.Pro23His	Retinitis Pigmentosa 4	8d (-2)	12d (0), 15d (8), 20d (10)		30d (25), 45d (31), 60d (34)	90d (37), 120d (39)			N	R	het	ns	ns	ns	0.202153	3.82357	0.394737
Section 02	Visual Transduction	Rho	tm1.1Kpal	25270370	129S6/SvEvTac * C57BL/6 * FVB/N	Targeted	p.Pro23His	Retinitis Pigmentosa 4	8d (3)	12d (19), 15d (45), 20d (76)		30d (89), 45d (91), 60d (92)	90d (94)			N	R	hom	ns	ns	ns	3.99982	0.513839	0.340545
Section 02	Visual Transduction	Rho	tm1Jlem	9892703	129S4/SvJae	Targeted	Neor insertion and partial deletion of exon 1	Retinitis Pigmentosa 4		15d (-3)	30d (-6)		90d (12)			T	E	het	ns	ns	ns		7.32461		Heterozygous allele, rod OS are approximately normal length, but half the RHO content; cones remain at 90d; Single cell ERG shown
Section 02	Visual Transduction	Rho	tm1Jlem	9892703	129S4/SvJae	Targeted	Neor insertion and partial deletion of exon 1	Retinitis Pigmentosa 4		15d (-3)	30d (-6)		90d (92)			T	E	hom	ns	ns	ns		2.24451		Homozygous allele, cones remain at 90d, but no cone OS; Single cell ERG shown
Section 02	Visual Transduction	Rho	tm1Phm	9020854	129S1/Sv * 129X1/SvJ	Targeted	Neor insertion in exon 2	Retinitis Pigmentosa 4				8w (6)	4m (14)			T	E	het	yes	yes	no	0.0411792	17.1699	0.337401	Reported PR loss from heterozygous allele
Section 02	Visual Transduction	Rho	tm1Phm	9020854	129S1/Sv * 129X1/SvJ	Targeted	Neor insertion in exon 2	Retinitis Pigmentosa 4			24d (18)	8w (59)				N, T	E, R	hom	yes	yes	no	0.659808	1.53923	0.488702	Reported PR loss from homozygous allele, no rod OS @ 27d
Section 02	Visual Transduction	Rho	tm2.1Kpal	23221340	129S6/SvEvTac * C57BL/6J * C57BL/6NTac	Targeted	p.Glu150Lys	Retinitis Pigmentosa 4	0.5w (0), 1w (3)	2w (9)		4w (25), 6w (32), 8w (77)	10w (87)			T	R	het	yes	yes	yes	0.757067	1.34753	0.431965	Reported PR loss from heterozygous allele
Section 02	Visual Transduction	Rho	tm2.1Kpal	23221340	129S6/SvEvTac * C57BL/6J * C57BL/6NTac	Targeted	p.Glu150Lys	Retinitis Pigmentosa 4	0.5w (6), 1w (26)	2w (68)		4w (86)				T	R	hom	yes	yes	yes	2.76427	0.350753	0.1	Reported PR loss from homozygous allele
Section 02	Visual Transduction	Rho	tm2Jlem	15851469	129S4/SvJae * C57BL/6	Targeted	p.Cys322Thr, Cys323Ser	Retinitis Pigmentosa 4				1m (2)		6m (8)	12m (7)	N	R	hom	ns	ns	ns	0.00842636	83.2594	1
Section 02	Visual Transduction	Rho	Tvrm334	28859131	C57BL/6J	Chemically induced	p.Tyr178Cys	Retinitis Pigmentosa 4		14d (10), 21d (64)						T	E	het	yes	yes	no	3.97933	0.608236	0.434049	Reported PR loss from heterozygous allele
Section 02	Visual Transduction	Sag	tm1Jnc	10549660	129S/Sv * C57BL/6	Targeted	Neor cassette replacement of part of promoter, exons 1 and 2	Oguchi disease-1; Retinitis Pigmentosa 47					100d (9)	180d (20), 300d (23)	365d (37)	T	R	hom	ns	ns	ns	0.0354534	20.022	0.47109	Less severe in periphery; more severe in inferior; no loss when raised in dark
Section 02	Visual Transduction	Slc24a1	tm1Xen	26246500	C57BL/6	Targeted	LacZ-Neor cassette replacement of most of exon 2	Night blindness, congenital stationary (complete), 1D, autosomal recessive				1m (0)	3m (12)		12m (35)	T	E, R	hom	ni	ni	ni	0.0407088	18.027	1
Section 03	Metabolism	AdipoR1	Gt(OST44721)Lex	25736573	129/SvEvBrd * Tyr-C57BL/6J	Gene trap	Gene trap insertion in intron 5			14d (0)	24d (8)	2m (50)		1y (92)		N	E	hom	yes	yes	ns	0.49307	2.02061	0.61483	Increase in TUNEL positive cells in ONL at P24
Section 03	Metabolism	Agpat3	tm1a(EUCOMM)Wtsi	28578316	C57BL/6J * C57BL/6N	Targeted	Gene trap insertion in intron 3			2w (0)	3w (16)	4w (29), 6w (35)	8w (42)			T	E	hom	yes	yes	yes	0.475334	1.91823	0.46	Free of rd8 mutation
Section 03	Metabolism	Arsg	tm1Tdi	26975023	129S2/SvPas * C57BL/6J	Targeted	Neor cassette disruption of exon 2	Mucopolysaccharidosis IIIE			1m (0)		6m (29)	12m (36)	24m (56)	N	R	hom	ns	ns	ns	0.0406569	18.0487	1	Later onset than other MPS; activated microglia in outer retina
Section 03	Metabolism	Atg5	tm1Myok	25571975	129S/SvEv * C57BL/6J	Conditional	Tg(Rho-icre)1Ck mediated excision of exon 3 in rods					8w (27)	16w (50)	33w (60)	44w (93)	N	E	hom	yes	yes	yes				Cone loss only 10% by 38 weeks; free of rd8; increase in TUNEL positive cells at 23w
Section 03	Metabolism	Atg5	tm1Myok	28465655	129S/SvEv * C57BL/6J	Conditional	Tg(BEST1-rtTA,tetO-cre)1Yzl mediated excison of exon 3 in RPE cells								17M (variable)	N	R	hom	ns	ns	ns				*PR phenotype was variable amongst animals (Only27% mice affected at 13-18M); had similar RPE and retinal phenotypes on C57BL/6J and Balb/c backgrounds (N8 generation)
Section 03	Metabolism	Atg7	tm1Tchi	28465655	C57BL/6NCrlj * CBA/JNCrlj * C57BL/6J	Conditional	Tg(BEST1-rtTA,tetO-cre)1Yzl mediated excison of exon 14 in RPE cells								17M (variable)	N	R	hom	ns	ns	ns				*PR phenotype was variable amongst animals (ONLy 41% mice affected at 13-18M); had similar RPE and retinal phenotypes on C57BL/6J and Balb/c backgrounds (N8 generation)
Section 03	Metabolism	Atp8a2	tm1Rsmy	24413176	129S6/SvEvTac * C57BL/6NTac *C57BL/6	Targeted	Neor cassette replacement of exon 11-13				23d (15)					T	R	hom	yes	yes	ns		1.9917		Mean survival time 1-2 months
Section 03	Metabolism	Atp8a2	wl	24413176	C57BL/6J	Spontaneous	21 bp deletion in exon 22			14d (0)	30d (10)	60d (30-40)				N	R	hom	yes	yes	yes	0.329761	2.76931	0.667335	Axon degeneration; mutant mice die around 4w
Section 03	Metabolism	Cd36	tm1Mfe	18288886	C57BL/6 *129S1/Sv	Targeted	Neor cassette replacement of exon 3						4m (3)	12m (17)		T	E	hom	ns	ns	ns		22.88		Model for dry AMD, authors show that ONL loss seen at 4m is not significant
Section 03	Metabolism	Cln5	tm1Pltn	28487519	129X1/SvJ * C57BL/6JRccHsd	Targeted	Neo' cassette disruption of exon 3	Late infantile NCL (Finnish variant)			1m (14)	3m (48)	6m (58)	9m (62)		T	E	hom	yes	yes	yes	0.147044	4.81389	0.1	ERG c-wave (RPE) smaller at 1m; increase in TUNEL positive cells at 1m
Section 03	Metabolism	Cln6	nclf	24084090	C57BL/6J * C57BL/10J * C3HeB/FeJLe	Spontaneous	c.307insC	Late infantile variant NCL		0.5m (0)	1m (13.6)	4m (45)		9m (73)		N	E	hom	ns	ns	ns	0.164771	4.70673	0.5	Congenic mice on B6J background; increase in TUNEL positive cells at 1m
Section 03	Metabolism	Cln6	nclf	24124525	C57BL/6J * C57BL/10J * C3HeB/FeJLe	Spontaneous	c.307insC	Late infantile variant NCL			1m (18.9)	4m (42)	6m (55)	8m (65)		N	E	hom	yes	yes	ns	0.138568	5.10223	0.1	Congenic mice on B6J background; free of rd8; elevated expression of CD95 mRNA at 6m
Section 03	Metabolism	Cln8	mnd	8125718	C57BL/6.KB2	Spontaneous	c.267-268insC (codon 90)	Turkish late infantile/Northern epilepsy			4w (0)	5w (20)	2m (33), 3m (50), 4m (75), 5m (85)	6m (99)		N	E	hom	yes	yes	ns	0.431479	2.52645	0.92
Section 03	Metabolism	Cln8	mnd	8282051	C57BL/6.KB2	Spontaneous	c.267-268insC (codon 90)	Turkish late infantile/Northern epilepsy	10d (0)	15d (0)	20d (17)	25d (33)	4m (67)	7m (83)	9m (99)	N	E, R	hom	ns	ns	ns	0.362306	2.40657	0.493421
Section 03	Metabolism	Dio3	tm1Stg	20203194	129S1/Sv * 129X1/SvJ * C57BL/6 * C57BL/6J	Targeted	Triple point mutation results in replacement of Thr & Secys with Ser & Arg amino acids			1d (0)	2d (50) S cones		3m (80) both M & S cones			CS	R	hom	yes	yes	yes				Cones susceptible to T3-induced death during first postnatal week; 2nd week- cones become resistant to death but sensitive to induction of M opsin; 50% S cone loss at 2d, 80% S & M cone loss at 3m; rod ERG mildly affected
Section 03	Metabolism	Elovl4	tm1Rayy	17003453	129 * C57BL/6J	Targeted	Knock in - removal of 5 bp from exon 6	Stargardt disease						6m (12.5) S cone	18m (41) S cone	CS	E	het	yes	yes	yes				41% S-cone loss at 18m; No M-cone loss, for rods - at 8m (0) and at 10m, significant difference observed (data not shown) No loss at 6m.
Section 03	Metabolism	Epg5	tm1Ygz	27715390	129X1/SvJ * 129S1/Sv * C57BL/6N	Targeted	Neor cassette replacement of exon 18 & 19	Vici syndrome					3m (2)	6m (25), 10m (61)	12m (78), 15m (91)	T	E	hom	yes	yes	yes	0.197433	8.12121	4.6104	For rods - no loss reported at 6m and 8m, significant difference observed at 10m (data not shown)
Section 03	Metabolism	Gnptab	Gt(OST97730)Lex	17962477	129S5/SvEvBrd * C57BL/6J	Gene trap	Gene trap insertion in intron 1	Mucolipidosis			1m (0)	2m (25)	3m (82)	10m (100)		N	E, R	hom	yes	yes	ns	1.42712	2.28411	1.79842	Observed increase in TUNEL positive cells at 1m; at 3m, 2% decrease in PRs is not significant
Section 03	Metabolism	Grn	tm1Mni	25234724	C57BL/6J * 129P2/OlaHsd	Targeted	Neor cassette replacement of exons 2-13	CLN11 NCL						12m (23)	18m (34)	T	R	hom	no	no	no	0.0227514	30.5661	0.1	Note: ERG results not shown, but reported; All ERGs normal at 18m of age
Section 03	Metabolism	Hkdc1	em1Xjz/em2Xjz	30085091	C57BL/6J	Targeted	CRISPR/Cas9 deletion of 7bp and 8bp in exon 2 to generate two mutant alleles; M1 and M2	Autosomal recessive retinitis Pigmentosa (PMID30085091)						9m (0), 11m (0)	17m (40)	N	E	hom	yes	yes	no		18.0707		Examined M1/M1, M2/M2, and M1/M2 retinas
Section 03	Metabolism	Idh3a	em1Jkn/mpc201H	30478029	C57BL/6J	Targeted/Chemically induced	Allele 1: CrispR/Cas insertion of 5bp into exon 7 (c.702_703insGTACT)/ Allele 2: Glu229Lys				30d (0)	60d (58)	90d (92)			N	E	compound het	yes	ns	ns	1.6803	1.86992	1.45741	Idh3aem1Jkn KO do not survive past embryogenesis.
Section 03	Metabolism	Idh3a	mpc201H	30478029	C57BL/6J	Chemically induced	p. Glu229Lys				30d (0)	60d (0)	90d (15)			N	E	hom	yes	ns	ns		4.57156		Note: Idh3a null mice are embryonic lethal
Section 03	Metabolism	Impdh1	tm1Bmi	14981049	129S1/Sv * 129X1/SvJ * C57BL/6	Targeted	PGK-Neor cassette replacement aa 323-331 in exon 9	Retinitis Pigmentosa 10, Leber congenital amaurosis 11						10m (0)	13m (15)*	T	E, R	hom	yes	yes	yes		17.8975		Less severe than reported in humans; *marginal loss (not shown) estimated at 15%
Section 03	Metabolism	Lpcat1	rd11	20713727	C57BL/6J * B6.D2/22Ei	Spontaneous	1 nucleotide (G) insertion in exon 3				21d (0)	31d (60), 47d (90)				N	E	hom	yes	yes	yes	2.75971	0.941956	0.690789	Rods affected earlier than cones
Section 03	Metabolism	Lpcat1	rd11-2J	20713727	C.B-H2b * C57BL/6J	Spontaneous	7 nucleotide deletion in exon 1				21d (0)	31d (50), 47d (75)				N	E	hom	yes	yes	yes	1.85138	1.06518	0.690789	Rods affected earlier than cones
Section 03	Metabolism	Lrp2	tm1Tew	26107939	C57BL/6 * 129S6/SvEvTac	Conditional	Foxg1tm1(cre)Skm excision of three exons in RPE cells	Donnai-Barrow (DBS) and Stickler syndrome	5d (9), 7d (18), 10d (45)		21d (50)	60d (49)	90d (70)			T	E	hom	ns	ns	ns				Examined TUNEL and cleaved caspase 3 expression at P5-P21; peak observed at P7
Section 03	Metabolism	Lrp2	tm1Tew	30665232	C57BL/6 * 129S6/SvEvTac	Conditional	Tg(BEST1-cre)1Jdun excision of three exons in RPE cells	Donnai-Barrow (DBS) and Stickler syndrome		14d (50)					14-17.5m (95)	N	E	hom	ns	ns	ns				Also have RPE phenotype; macromelanosomes, loss of basal infoldings
Section 03	Metabolism	Mcoln1	tm1Sasl	26608452	129S6/SvEvTac * C57BL/6 * C57BL/6J	Targeted	Neor cassette replacement of exon 3,4 & part of exon 5	Mucolipidosis IV			1m (46)	2m (46)	6m (46)			N	R	hom	yes	yes	no				Removed rd8 by backcrossing to B6J; rods affected (not cones)
Section 03	Metabolism	Mertk	nmf12	21436282	C57BL/6J	Chemically induced	(c.2147A>G), p. His716Arg	Retinitis Pigmentosa 38				30d (25)	45d (38)	6m (88)		N	E	hom	yes	yes	yes	0.367822	2.07992	0.195457	More PR death in periphery, less in central, slow progressive; percentage estimated in periphery; increase in TUNEL positive cells at P45
Section 03	Metabolism	Mertk	tm1Gkm	12556419	129P2/OlaHsd * C57BL/6	Targeted	Neor cassette replacement of seqeunces including the last exon	Retinitis Pigmentosa 38		20d (0)	30d (40)	45d (90)	60d (90), 90d (95)			T	E	hom	yes	yes	yes	3.03127	1.04485	0.81618	Faster than nmf12, rods affected more than cones
Section 03	Metabolism	Mertk	tm1Grl	16901715	129P2/OlaHsd	Targeted	Neor cassette replacement of genomic fragment containing exon 18	Retinitis Pigmentosa 38					60d (80)			N	E	hom	ns	ns	ns		1.41185
Section 03	Metabolism	Mfsd8	tm1d(EUCOMM)Hmgu	27654426	C57BL/6N * C57BL/6J	Targeted	Cre mediated excision of exon 2 (germline)	CLN7 disease		0.5m (0)	1m (22)	2m (50)	4m (70)			T	E	hom	ns	ns	ns	0.406806	2.20388	0.5	Rods affected (70% loss by 4m)
Section 03	Metabolism	Mpc1	tm1c(EUCOMM)Wtsi	30808746	C57BL/6N * C57BL/6J * DBA/2	Conditional	Tg(Six3-cre)69Frty mediated excision of exons 3-5 in developing retina		8d (0), 14d (0)	20d (0)		30d (3)	90d (20)			N	E	hom	yes	yes	yes				P14, P20 - OS shortened, null is embryonic lethal
Section 03	Metabolism	Mtnr1a	tm1Rep	19706469	129S4/SvJae * C57BL/6	Targeted	Neor cassette replacement of exon 1						3m (9)	12m (22.5)	18m (12)	N	E	hom	yes	yes	ns	0.012147	57.1632	0.1	Decrease at 3m is not significant; values as compared to controls at each time point; no control histology image shown; removed rd1
Section 03	Metabolism	Mtnr1a	tm1Rep	26780313	129S4/SvJae * C57BL/LiA * C3Hf/HeA	Targeted	Neor cassette replacement of exon 1						3m (0)		18m (25)	N	R	hom	ns	ns	ns		28.5707		30% cone (red/green) loss at 18 months, cones assessed by pna staining; no difference for blue cones
Section 03	Metabolism	Naglu	tm1Efn	17712420	129S6/SvEv * C57BL/6J	Targeted	Neor cassette disruption of exon 6	Mucopolysaccharidosis IIIB/Sanfilippo syndrome B			4w (0)	8w (0)	16w (18), 30w (36)			N	E	hom	ns	yes	no	0.0919175	9.38097	1.84
Section 03	Metabolism	Naglu	tm1Efn	26607664	129S6/SvEv * C57BL/6J	Targeted	Neor cassette disruption of exon 6	Mucopolysaccharidosis IIIB						46w (54.8)		T	R	hom	yes	yes	yes		9.90765		Rods affected first and more severely; 46.7% cone loss at 46w
Section 03	Metabolism	Nampt	tm1Oleo	27681422	129P2/OlaHsd * C57BL/6 * SJL	Conditional	Tg(Rho-icre)1Ck mediated excison of exons 5 and 6 in rods			2w (0)		6w (92)				N	E	hom	yes	yes	yes				HRGP-Cre conditional loss also shows abnormal ERGs indicating cone degeneration at 6W however cone loss was not quantitated.
Section 03	Metabolism	Nmnat1	imh	27207593	C57BL/6J * C3H	Chemically induced	(c.25G>A), p.Val9Met	Leber congenital amaurosis 9		3w (0)	1m (30)	2m (73)	4m (92)			N	E	hom	yes	yes	yes	1.01328	1.37406	0.69	INL thinner by 15m, RPE patches affected by 8m; free of rd8 mutation
Section 03	Metabolism	Nmnat1	tm1Ruch/tm1d(EUCOMM)Wtsi	29674119	129S1/Sv * 129S7/SvEvBrd * C57BL/6J * C57BL/6N	Targeted	Knock-in - (c.769G>A), p. Glu257Lys/ Neor cassette replacement of exon 2	Leber congenital amaurosis 9					5m (15)	12m (40)		N	E	compound het	yes	no	no	0.0497561	15.6645	1.73359	Homozygous E257K is normal, null is embryonic lethal. Compound het shows degeneration. Light induces signficant damage at 7 days after exposure
Section 03	Metabolism	Nmnat1	tvrm113	27207593	C57BL/6J	Chemically induced	(c.728A>G), p.Asp243Gly	Leber congenital amaurosis 9		3w(0)	1m (0)		3m (61.5), 6m (77)	9m (84), 12m (98)		N	E	hom	yes	yes	yes	0.359126	2.9301	1	Later onset and slower than V9M
Section 03	Metabolism	Nsdhl	Str-1H	11005611	101/H * C3H/HeH * SBA	Radiation induced	(c.C293T), p.Pro98Leu	Incontinentia pigmenti				adult (75)				N	E	het	ns	ns	ns				X-linked mutation; affected males are embryonic lethal
Section 03	Metabolism	Nxnl1	tm1.2Tlev	20139892	BALB/c * C57BL/6	Targeted	Cre-mediated excision of exon 1 (germline)							6m (20)		T	R	hom	yes	yes	yes		12.3189		15w - 24% M-cone, 39% S-cone loss, rod OS disruption at 3m
Section 03	Metabolism	Nxnl2	tm1.2Tlev	22343139	BALB/c * C57BL/6	Targeted	Cre-mediated excision of exon 1 (germline)						2m (0)	10m (23) cone		N	R	hom	ns	ns	yes				23% cone loss at 10m; PNA, OS loss at 10m
Section 03	Metabolism	Oat	tm1Dva	8675686	129S7/SvEvBrd * C57BL/6J	Targeted	Neor cassette disrupion in exon 3	Gyrate atrophy				2m (0)	4m (18)	7m (23), 10m (33)		N	E, R	hom	yes	yes	ns	0.0541389	14.8031	2	Amplitude (scotopic): 2m - Normal, 12m - 60% loss
Section 03	Metabolism	Oat	tm1Dva	10655512	129S7/SvEvBrd * C57BL/6J	Targeted	Neor cassette disrupion in exon 3	Gyrate atrophy						12m (70)		N	R	hom	yes	yes	ns		9.4543		Recorded scotopic ERG amplitudes (peak of a-wave to peak of b-wave)
Section 03	Metabolism	Opa3	m1Votr	18222992	C3H * C57BL/6JCrl	Chemically induced	p.Leu122Pro	3-methylglutaconic aciduria type 3, Costeff syndrome					3-4m (50)			T	E	hom	ns	ns	ns		3.5		Removed rd1 mutation of PdeB; hypomorphic
Section 03	Metabolism	Pank2	tm1Jgt	15525657	129X1/SvJ * C57BL/6J	Targeted	Neor cassette replacement of part of exon 2 and intron 2	HARP syndrome and pantothenate kinase-associated neurodegeneration					84d (0)		363-430d (19)	T	E, R	hom	yes	yes	yes		24.8451		Data not shown at 84d
Section 03	Metabolism	Pex1	tm1.1Sjms	24503136	129 * C57BL/6N	Targeted	Knock-in - p.Gly844Asp	Zellweger spectrum disorder (ZSD) (PMID 31628608)							22w (80) cones	N	E	hom	yes	yes	yes				Only cone degeneration is apparent by PNA staining; at 22w, >80% cone loss
Section 03	Metabolism	Ppt1	tm1Hof	31578378	129S6/SvEvTac * C57BL/6J	Targeted	Neor cassette replacement of part of exon 9	Infantile NCL /CLN1				45d (0)	112d(0)	240d (20)		N	R	hom	ns	yes	yes		12.329		Cones more affected than rods; PNA staining is decreased by 11.4% at 112d and 38.7 % decrease staining by 240d in mutants compared to controls; ERG early than PR loss; Ppt1 KO mice die by 10m
Section 03	Metabolism	Rab28	tm1d(EUCOMM)Hmgu	30228185	C57BL/6 * C57BL/6J * C57BL/6N	Targeted	Cre mediated excision of exon 3 (germline)	Cone-rod dystrophy 18				1m (0)	3m (13), 6m (22)		13m (27)	T	R	hom	yes	yes	yes	0.0324184	22.3813	1	Cones affected more than rods; PNA staining shows significant decrease PNA staining at 3m 29%, 6m 65%, 13m 88%; free of rd8 mutation
Section 03	Metabolism	Rb1cc1	tm1.1Guan	26075877	129P2/OlaHsd * C57BL/6	Conditional	Tg(BEST1-cre)1Jdun mediated excision of exons 4-5 in RPE cells						2m (0)		8 m (23)	T	E	hom	ns	yes	yes				Negative for rd8 mutation; at 4m-RPE atrophy
Section 03	Metabolism	Sod1	tm1Leb	18372426	129S7/SvEvBrd* C57BL/6	Targeted	PGK-Hprt expression cassette replacement of exons 1 & 2						10w (6.4)	30w (14.8), 50w (28.1)	15w (36)	N	E, R	hom	yes	yes	yes	0.0351372	19.8269	0.1	Did not observed increase in TUNEL positive cells at 30W and 50W
Section 03	Metabolism	Sod2	tm1Kskk	24985474	C57BL/6J * 129P2/OlaHsd	Conditional	Tg(BEST1-rtTA,tetO-cre)1Yzl mediated excision of exon 3 in RPE cells					1m (0), 3m (0)	6m (15)	9m (24)		T	E	hom	yes	yes	yes				Removed rd1 & rd8; control OCT not shown; signs of oxidative stress and accumulation of autofluoresent material by 2m
Section 03	Metabolism	Sod2	tm1Kskk	26427390	C57BL/6J * 129P2/OlaHsd	Conditional	Tg(BEST1-rtTA,tetO-cre)1Yzl mediated excision of exon 3 in RPE cells							9m (21)		T	E	hom	yes	yes	yes				Tissue specific deletion of Sod2 resulted in oxidative stress and RPE dysfunction
Section 03	Metabolism	Tmem30a	tm1Xjz	28839191	129S/SvEv * 129S4/SvJaeSor * C57BL/6J	Conditional	Tg(OPN1LW-cre)4Yzl mediated excision of exon 3 in M-opsin cones			16d (0)		42d (100) cones				N	R	hom	ns	ns	yes				100% cone loss at 42d; rd1 mutation removed, KO- embryonic lethal; Pan-neuronal using Nestin-Cre- embryonic lethal
Section 03	Metabolism	Tmem30a	tm1Xjz	28839191	129S/SvEv * 129S4/SvJaeSor * C57BL/6J	Conditional	Tg(CAG-cre/Esr1*)5Amc mediated excision of exon 3 in adult PR cells (tamoxifen inducible)			25d (0)	27d (50)	30d (70-80)				N	R	hom	yes	yes	yes				Elevated TUNEL+ and cleaved caspase 3 cells at P27
Section 03	Metabolism	Tmem30a	tm1Xjz	28839191	129S/SvEv * 129S4/SvJaeSor * C57BL/6J	Conditional	Tg(Six3-cre)69Frty mediated excision of exon 3 in developing retina			12d (60)		2m (100)				N	R	hom	ns	ns	ns				KO- embryonic lethal; Pan-neuronal using Nestin-Cre- embryonic lethal
Section 03	Metabolism	Ttpa	tm1Hsz	11752462	129S7/SvEvBrd * C57BL/6J	Targeted	Neor cassette replacement of exon 1	Ataxia with isolated Vit E deficiency						12m (0)	20m (40)	N	E	hom	yes	yes	ns		21.4277		Mice exhibit chronic oxidative stress
Section 03	Metabolism	Vldlr	m1Btlr	21757581	C57BL/6J	Chemically induced	p.Arg747*					4w (0)			14m (42-66)	N	E	hom	ns	ns	ns		13.2978		At 2m, some PR completely lost IS and OS (ONL adjacent to RPE)
Section 03	Metabolism	Vldlr	tm1Her	17562991	C57BL/6J * 129S7/SvEvBrd	Targeted	Neor cassette insertion in exon 5 deleted portion of coding sequence			14d (0)				6m (30)		N	E	hom	ns	ns	ns		8.61285		Phenotype more prominent in area of neovascularization
Section 03	Metabolism	Vldlr	tm1Her	18172119	C57BL/6J * 129S7/SvEvBrd	Targeted	Neor cassette insertion in exon 5 deleted portion of coding sequence							10m (55)	24m (95)	N	E	hom	ns	ns	ns	0.156943	9.3287	4.91214	Phenotype more prominent in area of neovascularization
Section 03	Metabolism	Vldlr	tm1Her	19281829	C57BL/6J * 129S7/SvEvBrd	Targeted	Neor cassette insertion in exon 5 deleted portion of coding sequence						3m (42)			N	E	hom	yes	yes	yes		3.4087		Cone loss early, cone ERG decline earlier than rod responses; mice also have neovascularization
Section 04	Visual Cycle and Retinoids	Abca4	tm1Ght	18515570	BALB/c	Targeted	Neor cassette replacement of exon 1	Stargardt disease 1; Cone-rod dystrophy 3; Age-related macular degeneration 2, Retinitis Pigmentosa 19						11m (40)		N	R	hom	no	no	no		12.963
Section 04	Visual Cycle and Retinoids	Lrat	tm1.1Bok	18055784	C57BL/6*129/SvJ	Targeted	Cre mediated excision of part of exon 1 (germline)	Leber congenital amaurosis 14				8w (18)		6m (18)		N	E	hom	yes	yes	ns
Section 04	Visual Cycle and Retinoids	Lrat	tm1Kpal	14684738	129S6/SvEvTac * C57BL/6J	Targeted	Neor replacement of 2.2 KB upstream sequence and part of exon 1 containing ATG initiation codon	Leber congenital amaurosis 14				6w (0), 8w(0)	4.5m (<10)			T	R	hom	yes	yes	yes		11.9198		Raised in dark; OS length 35% reduction at 6-8w, 50% reduction at 4.5m
Section 04	Visual Cycle and Retinoids	Rbp3	tm1Gil	9614228	129P2/OlaHsd * C57BL/6J	Targeted	Neor replacement of most of exon 1	Retinitis Pigmentosa 66	11d (40)			1m (50)				N	E	hom	yes	yes	yes	0.999984	0.793158	0.1
Section 04	Visual Cycle and Retinoids	Rbp4	tm2Zhel	26974396	C57BL/6J * C57BL/6NCrlj * CBA/JNCrlj	Targeted	Neor replacement of part of exon 2 containing ATG initiation codon	Retinal dystrophy, iris coloboma, and comedogenic acne syndrome; Microphthalmia, isolated, with coloboma 10						40w (10) central, (20) peripheral		T	E	hom	yes	yes	ns		34.8625		More degeneration at periphery; 40w the peripheral retinas showed choroidal loss, formation of multilayers of hypopigmented RPEs; TT2 (C57BL/6NCrlj x CBA/JNCrlj)F1; CD1, backcrossed 7 generations to B6
Section 04	Visual Cycle and Retinoids	Rpe65	rd12	15765048	C57BL/6J	Spontaneous	p.Arg44*	Leber congenital amaurosis 2				6w (0)	3m (0)	7m (40)	27m (70)	N	E	hom	yes	yes	yes	0.0681404	13.1723	3	Congenic on B6J
Section 04	Visual Cycle and Retinoids	Rpe65	rd12	24644049	C57BL/6J	Spontaneous	p.Arg44*	Leber congenital amaurosis 2					60d (0)	210d (30)		T	E	hom	yes	yes	ns		9.3584		Peripheral retina less affected than cental retina. OS shortened as early as 60d. A rd12/ko compound het had semi-dominant effect. Cone nuclei counted in 200 uM area at 0.25, 1 & 2 mm from ON (superior/inferior); congenic on B6J
Section 04	Visual Cycle and Retinoids	Rpe65	tm1.1Kpal	29659842	129S/SvEv * C57BL/6	Targeted	Knock-in - p.Asp447Gly	Leber congenital amaurosis 2					3m (5)	6m (<10), 9m (10)		T	E	hom	yes	yes	yes	0.0140633	49.3875	0.1	Both heterozygous and homozygous mice have similar phenotypes
Section 04	Visual Cycle and Retinoids	Rpe65	tm1Lrcb	17933883	129S6/SvEvTac * C57BL/6	Targeted	Knock-in - p.Arg91Trp	Leber congenital amaurosis 2				4w (0), 8w (0)	3m (5-10)	6m (30)	12m (50)	N	E	hom	yes	yes	yes	0.0728724	11.3518	1.84	Void areas noted in ONL by 8w, despite normal thickness.
Section 04	Visual Cycle and Retinoids	Rpe65	tm1Tmr	9843205	129S1/Sv *129X1/SvJ * C57BL/6	Targeted	PGK-Neor replacement of 5' flanking region, exons 1-3, and 0.5kb of intron 3	Leber congenital amaurosis 2				7w (0)	15w (20-30)	28w (40)		N	E	hom	yes	yes	ns	0.116635	7.5529	1.61	Void areas noted in ONL, despite normal thickness.
Section 04	Visual Cycle and Retinoids	Rpe65	tm1Tmr	14517541	129S1/Sv *129X1/SvJ * C57BL/6	Targeted	PGK-Neor replacement of 5' flanking region, exons 1-3, and 0.5kb of intron 3	Leber congenital amaurosis 2					15w (10)	28w (20-30) , 40w (40)		N	E	hom	ns	ns	ns	0.0690731	12.0448	2.00985
Section 04	Visual Cycle and Retinoids	Rpe65	tm1Tmr	24644049	129S1/Sv *129X1/SvJ * C57BL/6	Targeted	PGK-Neor replacement of 5' flanking region, exons 1-3, and 0.5kb of intron 3	Leber congenital amaurosis 2					60d (0)	210d (30)		T	E	hom	yes	yes	ns		9.23526		Cone nuclei counted in 200 uM area at 0.25, 1 & 2 mm from optic nerve (superior/inferior).
Section 04	Visual Cycle and Retinoids	Rpe65	tm1Tmr	30695025	129S1/Sv *129X1/SvJ * C57BL/6	Targeted	PGK-Neor replacement of 5' flanking region, exons 1-3, and 0.5kb of intron 3	Leber congenital amaurosis 2			22d (13)	35d (4)	79d (10), 110d (25)	150d (27), 170d (33)		T	E	hom	yes	yes	ns	0.0911188	8.75838	1.15132	Thickness estimated by OCT
Section 04	Visual Cycle and Retinoids	Rpe65	tvrm148	21052544	C57BL/6J	Chemically induced	p.Ser229Phe	Leber congenital amaurosis 2				1m (0)	4m (20)		1y (60)	N	E	hom	yes	yes	yes	0.0866433	9.42459	1.42458
Section 04	Visual Cycle and Retinoids	Rpe65	tvrm148	23778877	C57BL/6J	Chemically induced	p.Ser229Phe	Leber congenital amaurosis 2					60d (20)	210d (30)		T	E	hom	yes	yes	yes	0.0598644	11.6786	0.1	Cone nuclei counted in 200 uM area at 0.25, 1 & 2 mm from optic nerve(superior/inferior).
Section 04	Visual Cycle and Retinoids	Rtbdn	tm1.1Itl	29079576	C57BL/6*129/SvEvTac * C57BL/6NTac	Targeted	eGFP cassette replaced 5.72Kb of genomic sequence, which flanks the Rtbdn start (ATG) codon and stop (TAG)					60d (0)		240d (20)		N	R	het	yes	yes	yes		14.1304		Reported loss from heterozygous allele; cone number assessed by both PNA and Cone Arrestin labeling
Section 04	Visual Cycle and Retinoids	Rtbdn	tm1.1Itl	29079576	C57BL/6*129/SvEvTac * C57BL/6NTac	Targeted	eGFP cassette replaced 5.72Kb of genomic sequence, which flanks the Rtbdn start (ATG) codon and stop (TAG)					60d (0)		240d (37)		N	R	hom	yes	yes	yes		9.3756		Reported loss from homozygous allele; cone number assessed by both PNA and Cone Arrestin labeling
Section 04	Visual Cycle and Retinoids	Stra6	tm1Nbg	22467576	129S2/SvPas * C57BL/6J	Targeted	Cre-mediated excision of exons 5-7 (germline)					6w (0)	5m (0)			N	R	hom	yes	yes	yes				No ONL loss but reduced cone number stained with peanut agglutinin, 6w, 5m 20-25% shortening inner and outer segment
Section 05	Synapse	Ache	tm1Loc	15579149	129S1/Sv * 129S6/SvEvTac * 129X1/SvJ	Targeted	Neor cassette replacement of 5 kb fragment containing exons 2-5			19d (0)		47d (50)	88d (90)	167d -184d (>95)		N	E	hom	ns	ns	ns	1.1545	1.54475	0.944365	Outer segments degenerate first; increased apoptosis assessed by TUNEL assay, highest TUNEL+ at P60-P70; degeneration of Muller glia; IPL disturbed
Section 05	Synapse	Cabp4	tm1Kpal	15452577	C57BL/6	Targeted	Neor cassette replacement of exon 1 and part of exon 2	Cone-rod synaptic disorder, congenital nonprogressive					2m (10-25)			N	R	hom	yes	yes	yes		4.60316		Outer segments 15% shorter than WT; significant reduction of outer plexiform layer
Section 05	Synapse	Cacna1f	tm1.1Sdie	24466230	C57BL/6	Targeted	Cre mediated excision of exons 14 -17 (germline)	Congenital stationary night blindness 2A; Cone-rod dystrophy, X-linked, 3				28d (8)	2m (10.3)	8m (30.7)		T	R	hom	yes	yes	yes	0.0484211	14.415	0.1	Greatest number of TUNEL positive cells observed at P28
Section 05	Synapse	Cacna1f	tm1.2Sdie	24466230	C57BL/6	Targeted	Knock in - p.Ile756Thr	Congenital stationary night blindness 2A; Cone-rod dystrophy, X-linked, 3				28d (8)	2m (29.3)	8m (70)		T	R	hom	yes	yes	yes	0.161742	4.49122	0.205696	Corresponds to the human I745T mutation found in human patients with an X-linked retinal disorder; Greatest number of TUNEL positive cells observed at 8m
Section 05	Synapse	Cacna2d4	em1Leea	29875267	C57BL/6J * SJL	Targeted	c.360_408del (exon 2)	Retinal cone dystrophy 4					2m (11)	6m (15)		T	R	hom	yes	yes	yes	0.0313828	22.1868	0.1	Thinning of OPL, 50% decrease at 21d; At 2m, ONL of hom mice were 11% thinner than het mice but not statistically significant; WT ONL is not significantly different than homozygous mice and authors conclude mutant mice undergo a mild degeneration after 2 months of age.
Section 05	Synapse	Cacna2d4	lob	11053310	A/J * C57BL/10	Spontaneous	c.2367insC	Retinal cone dystrophy 4					3m (33.3)			N	R	hom	yes	yes	yes		4.06743
Section 05	Synapse	Unc119	tm1Gina	17174953	129X1/SvJ * C57BL/6	Targeted	Neor cassette replacement of exon 1 and intron 1	Cone-rod dystrophy (late onset)					6m (10-20)	10m (30-40)	13m (50), 17m (60-75), 20m (80), 26m (>90)	N	E	hom	yes	yes	ns	0.0926847	12.1369	4.65838	After 17m, one-third of heterozygous mice showed ONL thinning. Apoptosis assessed by TUNEL staining at 6-20m), peak TUNEL positive cells observed at 17m.
Section 06	Channels and Transporters	Asic3	tm1Pho	19117938	C57BL/6	Targeted	Neor cassette replacement of part of exon 1, and all of exons 2-7						3m (0)		12m (10-20), 16m (25-40)	N	E	hom	yes	yes	no	0.0576305	21.2074	9.18001	Affects mainly rods, shortening of outer segments; disorganization seen at 12m, apoptosis assessed by TUNEL staining showed elevated levels at 8 and 12m compared to controls.
Section 06	Channels and Transporters	Atp1b2	tm1(Atp1b1)Mtg	9801359	129P2/OlaHsd * C57BL/6J	Targeted	Knock in insertion of Neor cassette and sequences encoding amino acids 14 to 304 of the ATP1B1 protein in exon 1 (codon 18 )			17d (10)			4m (50)	6m (90)		N	E	hom	ns	ns	ns	0.256713	2.92725	0.227163	Apoptosis assessed by TUNEL staining, increased amount of TUNEL positive cells in mutant ONL at 17d
Section 06	Channels and Transporters	Atp1b2	tm1Msch	7525597	129S2/SvPas * C57BL/6J	Targeted	Neor cassette insertion in first coding exon			17d (50)						N	E	hom	ns	ns	ns		0.559211
Section 06	Channels and Transporters	Atp1b2	tm1Msch	9801359	129P2/OlaHsd * C57BL/6J	Targeted	Neor cassette insertion in first coding exon			17d (50)						N	E	hom	ns	ns	ns		0.559211
Section 06	Channels and Transporters	Bsg	tm1Tmu	10967074	129/SV × C57BL/6	Targeted	Neor cassette replacement of 200 bp from exon 1					8w (0)		35w (70) , 43w (90)		N	E	hom	yes	yes	yes	0.597061	7.19443	6.0335
Section 06	Channels and Transporters	Clcc1	tm1b(KOMP)Mbp	30157172	C57BL/6N	Targeted	LacZ cassette replacement of exon 7	Retinitis Pigmentosa 32						7m (10)		N	E	het	yes	yes	yes		26.5258		Total lack of CLCC1 activity leads to embryonic lethality, so the effect of heterozygosity for the Clcc1 KO on the retina was studied; het mice have decreased density of cone PRs
Section 06	Channels and Transporters	Clcn2	nmf240	20071672	C57BL/6J	Chemically induced	p.Gln355*	Leukoencephalopathy with ataxia		14d (50)	21d (90)					N	E	hom	yes	yes	yes	6.98935	0.460526	0.361354	3w: grainy retina; 12w: depigmentation pan-retinal
Section 06	Channels and Transporters	Clcn2	nmf289	28859131	Balb/cByJ	Chemically induced	(c.1445G>T ); p.Gly482Val	Leukoencephalopathy with ataxia		14d (0)		1m (50)				N	E	hom	yes	yes	ns		1		Increased length of apical processes/RPE microvilli
Section 06	Channels and Transporters	Clcn2	tm1Mlv	11976342	C57BL/6	Targeted	Neor cassette replacement of portion of exon 1 and all of exon 2	Leukoencephalopathy with ataxia					7-8w (90)			N	E	hom	ns	ns	ns		1.12214
Section 06	Channels and Transporters	Clcn2	tm1Tjj	11250895	129S1/Sv * 129X1/SvJ * C57BL/6	Targeted	Neor cassette replacement of part of exon 3 and all of exons 4-7	Leukoencephalopathy with ataxia		14d (50), 20d (60)		31d (90)	65d (95)			N	E	hom	ns	ns	ns	2.17016	0.481292	0.161893
Section 06	Channels and Transporters	Clcn3	tm1Lamb	12470859	129S1/Sv * 129X1/SvJ * C57BL/6J	Targeted	Neor cassette replacement of part of exon 6 and all of exon 7				23d (>99)					N	R	hom	ns	ns	ns		0.435228
Section 06	Channels and Transporters	Clcn3	tm1Suc	12059962	129P2/OlaHsd * C57BL/6	Targeted	Neor cassette replacement of exons 5 and 6						2m (99)			N	E	hom	ns	ns	ns		1.15051
Section 06	Channels and Transporters	Clcn3	tm1Tjj	11182090	129S1/Sv * 129X1/SvJ * C57BL/6	Targeted	Neor cassette replacement of exon 3 by homologous recombination		10d (0)	12d (10), 16d (50), 20d (90)	28d (99)					N	E	hom	yes	yes	ns	12.1754	0.5263	0.46937
Section 06	Channels and Transporters	Clcn7	tm1.1Lex	20448277	129S5/SvEvBrd * C57BL/6J	Targeted	Cre-mediated excision of exon 1 (germline)	Autosomal recessive osteopetrosis 4; Human malignant infantile osteopetrosis		no age given (<7w)(75)						N	E	hom	ns	ns	ns		0.60375
Section 06	Channels and Transporters	Clcn7	tm1Tjj	11207362	129P2/OlaHsd * C57BL/6	Targeted	Pgk-Neor cassette replacement of exons 3-7	Autosomal recessive osteopetrosis 4; Human malignant infantile osteopetrosis		14d (0)		28d (90)				N	E	hom	ns	ns	ns		0.760106
Section 06	Channels and Transporters	Clcn7	tm2Tjj	11207362	129P2/OlaHsd * C57BL/6	Targeted	LacZ-Neor cassette replacement of part of exons 7-10	Autosomal recessive osteopetrosis 4; Human malignant infantile osteopetrosis		14d (0)		28d (90)				N	E	hom	ns	ns	ns		0.760106
Section 06	Channels and Transporters	Clcn7	tm2Tjj	15706348	129S1/Sv * 129X1/SvJ * C57BL/6	Targeted	LacZ-Neor cassette replacement of part of exons 7-10	Autosomal recessive osteopetrosis 4; Human malignant infantile osteopetrosis				30d (90)				N	E	hom	yes	yes	ns		0.641956
Section 06	Channels and Transporters	Clcn7	tm4.1Tjj	20430974	129S1/Sv * 129X1/SvJ * C57BL/6	Targeted	p.GLu245Ala	Autosomal recessive osteopetrosis 4; Human malignant infantile osteopetrosis					adult (50)			N	E	hom	ns	ns	ns
Section 06	Channels and Transporters	Clcn7	tm4.1Tjj	24820037	129S1/Sv * 129X1/SvJ * C57BL/6	Targeted	p.Glu245Ala	Autosomal recessive osteopetrosis 4; Human malignant infantile osteopetrosis			28d (80)					N	E	hom	ns	ns	ns		0.658864
Section 06	Channels and Transporters	Kcnb1	tm1Dgen	30820446	C57BL/6N	Targeted	IRES-LacZ-Neor replacement of c.1037-1139							6m (60)		T	E	hom	yes	yes	yes		5.26941		Screened for rd8 mutation
Section 06	Channels and Transporters	Kcnv2	tm1b(KOMP)Wtsi	30820446	C57BL/6N	Targeted	Cre-mediated excision of exon 1 (germline)	Retinal cone dystrophy 3B						6m (40)		T	E	hom	yes	yes	yes		7.07075		Reduction in cones; TUNEL assay done at 1m, 3m, and 6m (peak positive cells at 3m); screened for rd8 mutation
Section 06	Channels and Transporters	Mfsd2a	tm1Dls	27008858	C57BL/6	Targeted	Neor cassette replacement of exon 4-13			13d (0)			4m (25)			N	E	hom	no	no	ns		6.51749
Section 06	Channels and Transporters	Reep6	em1Ruch	27889058	C57BL/6	Targeted	(c.404T>C); p.Leu135Pro (CrispR)	Retinitis Pigmentosa 77					4m (10)	6m (30)		N	E	hom	yes	yes	no	0.125656	8.67772	3.16151
Section 06	Channels and Transporters	Reep6	em2Ruch	28475715	C57BL/6 * C57BL/6J	Targeted	1 bp insertion in exon 4 (CrispR)	Retinitis Pigmentosa 77		20d (20)		2m (50)	4m (60)			N	E	hom	yes	yes	ns	0.293769	2.4595	0.1	Increase in capase 12 staining at P20
Section 06	Channels and Transporters	Reep6	tm1Asw	28369466	129X1/SvJ *129S1/Sv	Targeted	Neor cassette replacement exon 2- 4; β-gal reporter sequence	Retinitis Pigmentosa 77				1m (0)	3m (25)	12m (90)	18m (95)	N	E	hom	yes	yes	yes	0.21409	4.89059	1.65294
Section 06	Channels and Transporters	Slc4a7	tm1Krtz	12808454	129S5/SvEvBrd * C57BL/6	Targeted	Neor cassette replacement of a 3' portion of exon 5	Usher Syndrome type 2C				1m (0)	2m (25)	6m (60-75)	14m (90)	N	R	hom	yes	yes	ns	0.226759	4.05676	1	Apoptosis assessed by TUNEL staining.
Section 06	Channels and Transporters	Slc6a6	tm1Dhau	11772953	129X1/SvJ * C57BL/6J	Targeted	Neor cassette replacement of exon 1	Retinitis Pigmentosa (in MGI)		14d (10)		1m (80)	2.5m (95), 4m (99)	9m (99)	13m (99)	N	E	hom	yes	yes	ns	2.76104	0.673223	0.422178	*Recent papers (PMIDs 31903486 and 31345061 ) describes mutations in SLC6A6 linked to retinal degeneration TUNEL staining for apoptosis.
Section 06	Channels and Transporters	Slc7a14	em1Jqu	24670872	C57BL/6	Targeted	Endonuclease-mediated 10 bp deletion in exon 2	Retinitis Pigmentosa 68					2.5m (10)			N	E	hom	yes	yes	no		9.47352
Section 06	Channels and Transporters	Slc9a8	r15	25791178	C57BL/6	Chemically induced	(A>T); p.Met120Lys				4w (6)		6m (25)		18m (42)	T	E	hom	ns	ns	ns	0.0340509	20.4562	0.1	Compared ONL thickness to heterozygous controls; at 4w no significant difference
Section 06	Channels and Transporters	Slc9a8	tm1a(KOMP)Wtsi	25736793	C57BL/6N * C57BL/6J	Targeted	Cre-mediated excision of exon 4 (germline), resulting in frame shift.					8w (0)	25w (16)	1y (75)		N, T	E	hom	yes	yes	yes	0.19391	8.42543	4.85085	Cone photoreceptors, as assessed by cone opsin staining, were significantly diminished in adult mutants; ONL thickness difference 16% between wt and hom mice at 25 weeks, but was not statistically significant
Section 07	Adhesion and Cytoskeletal	Adam9	tm1Bbl	19409519	129/SvJ * C57BL/6J	Targeted	Neor cassette replacement of exon encoding amino acids 32 through 66.	Cone-rod dystrophy 9							12m (0), 20m (50)	N	E	hom	yes	yes	yes		20		Very late degeneration; ergs only abnormal at 20m
Section 07	Adhesion and Cytoskeletal	Cdc42	tm1Brak	23372671	129 * C57BL/6	Conditional	Tg(Pax6-cre,GFP)2Pgr mediated excision of exon 2 in retinal progenitor cells	Takenouchi-Kosaki syndrome		15d (20)		35d (30)				N	E	hom	ns	yes	yes				Primarily developmental defects in the periphery.
Section 07	Adhesion and Cytoskeletal	Col4a1	tm1.1Ics	28057519	C57BL/6 * 129S2/SvPas	Targeted	Knock-in - p.Gly498Val							9m (30) cones		N	R	hom	yes	yes	yes				Mice negative for rd1, rd8, cpfl3 mutations Shows total retinal thickness decline between 3 and 9 m, Only shows ONL thickness @9m. 30% cone loss in HOM vs wt @ 9 mo. Scotopic erg abnormality at 3m, photopic erg abnormality at 9m. Mimics mutation observed in patients with HANAC syndrome, absence of rd1, rd8 and cpfl3 mutations
Section 07	Adhesion and Cytoskeletal	Crb1	rd8	12915475	C3HfB6/Ga * C57BL/6 * CAST/EiJ	Spontaneous	c.3481delC	Leber congenital amaurosis 8 , Pigmented paravenous chorioretinal atrophy , Retinitis Pigmentosa 12				4w (25)			35m (50-90)	N	E	hom	ns	ns	ns	0.0362545	19.2189	0.1	Focal degeneration observed. Percent PR loss estimated in these regions. Dysplasia and degeneration severity dependent on genetic background. MGI: This mutation has been found to be present in all sublines of C57BL/6N and in C57BL/6ByJ, but not in any C57BL/6J subline.
Section 07	Adhesion and Cytoskeletal	Crb1	tm1Wij	15316081	129P2/OlaHsd * C57BL/6	Targeted	Hygror cassette replacement of 2.9 kb fragment including exon 1	Leber congenital amaurosis 8 , Pigmented paravenous chorioretinal atrophy , Retinitis Pigmentosa-12					3m (25), 6m (67-100)			N	E	hom	no	no	no	0.504706	3.80337	2.43	Focal regions of degeneration as early as 3m; light exposure accelerates degeneration
Section 07	Adhesion and Cytoskeletal	Crb1	tm2Wij/tm1Wij	17234588	129/Ola * C57BL/6	Targeted	p.Cys249Trp/Hygror cassette replacement of 2.9 kb fragment including exon 1	Retinitis Pigmentosa 12						8m (0)	18m (10-20), 24m (25-40)	T	E, R	hom	no	no	no	0.0384194	31.8113	13.7698	Retinal folds apparent 8-12m but no signs of degeneration, could not generate homozygous C249W mice, so they crossed het C249W with the KO and used C249W/KO mice which had a milder phenotype than KO mice. Patients have C250W mutation.
Section 07	Adhesion and Cytoskeletal	Crb2	tm1.1Wij	23001562	129S4 * 129P2/OlaHsd * C57BL/6 * SJL	Conditional	Tg(Chx10-EGFP/cre,-ALPP)2Clc mediated excision of exons 10-13 in retinal progenitor cells	Retinitis Pigmentosa	10d (40)							N	E	hom	yes	yes	yes				Abnormalities seen as early as E18; marked increase in cleaved caspase-3 staining at P10, P15, and P21; most pronounced at P15
Section 07	Adhesion and Cytoskeletal	Crb2	tm1.1Wij	24493795	129P2/OlaHsd * C57BL/6J	conditional	Tg(Crx-cre)1Tfur/0 mediated deletion of exons 10 through the coding part of exon 13	Retinitis Pigmentosa					3m (40-50)			N	R	hom	yes	yes	yes
Section 07	Adhesion and Cytoskeletal	Crb2	tm1.1Wij	24493795	129P2/OlaHsd * C57BL/6J	conditional	Tg(Pdgfra-cre)1Clc/0 mediated deletion of exons 10 through the coding part of exon 13	Retinitis Pigmentosa				1m (0)	3m (0), 5m (28)			N, T	E	hom	ns	no	no				Disruptions in OLM at 1m, 3m & 5m
Section 07	Adhesion and Cytoskeletal	Crb2	tm1c(KOMP)Wtsi	31145883	C57BL/6 * C57BL/6N	Conditional	Tg(rx3-icre)1Mjam mediated excision of exons 7-8 in developing retina	Retinitis Pigmentosa				adult (10)				N	E	hom	yes	yes	yes				Paper deals mostly with Crb1/Crb2 double KO, this data was obtained while characterizing the double KO.
Section 07	Adhesion and Cytoskeletal	Ctnna1	Tvrm5	26691986	C57BL/6J	Chemically induced	(c.1307T>C), p.Leu436Pro	Macular dystrophy, butterfly-shaped pigmentary, 2				1m (9)	3m (9)		12-14m (15)	T	R	hom	yes	yes	yes	0.0143661	48.349	0.1	ONL thickness reported from OCT images; significant differences observed in homozygous mice compared to WT; heterozygous mice did not differ from WT; RPE lesions also observed
Section 07	Adhesion and Cytoskeletal	Fscn2	em1Fhan	30082328	C57BL/6J	Targeted	Talen-mediated deletion of 41 nucleotides in exon 1	Retinitis Pigmentosa 30; Dominant macular dystrophy			4w (7)	8w (11)	16w (13)	24w (15)		T	R	hom	yes	yes	ns	0.0366175	19.0294	0.1
Section 07	Adhesion and Cytoskeletal	Fscn2	tm1Sykk	16043865	C57BL/6 * 129SVJ	Targeted	Knock-in - c.208delG	Retinitis Pigmentosa 30; Dominant macular dystrophy				4w (23)	16w (38)	24w (48)		T	E	hom	yes	yes	yes	0.133585	5.2888	0.1
Section 07	Adhesion and Cytoskeletal	Fscn2	tm2Sykk	16043865	C57BL/6 * 129SVJ	Targeted	eGFP cassette replacement of exon 1	Retinitis Pigmentosa 30; Dominant macular dystrophy				4w (23)	16w (38)	24w (42)		T	E	hom	yes	yes	yes	0.120633	5.84592	0.1
Section 07	Adhesion and Cytoskeletal	Mpp3	tm1.1Wij	23893895	C57BL/6JOlaHsd *129/Ola	Conditional	Tg(rx3-icre)1Mjam mediated excision of exons 3-6 in developing retina						3m (focal)	6m (18)	18m (40)	T	E	hom	yes	yes	yes				Mosaic expression in cre, high variability in PR degeneration reported
Section 07	Adhesion and Cytoskeletal	Mpp3	tm1.1Wij	23893895	C57BL/6JOlaHsd *129/Ola	Conditional	Tg(Chx10-EGFP/cre,-ALPP)2Clc-mediated excision of exons 3-6 in retinal progenitor cells						3m (focal)	6m (18)		T	E	hom	yes	yes	yes				Mosaic expression in cre
Section 07	Adhesion and Cytoskeletal	Mpp5	tm1Caw	22398208	unk	Conditional	Tg(rx3-icre)1Mjam mediated excision of exon 3 in developing retina	Leber congenital amaurosis		14d (60)			60d (90)			N	E	hom	yes	yes	yes				Focal disorganization by E15.5; increase of cleaved caspase-3 staining in mutant ONL at P35
Section 07	Adhesion and Cytoskeletal	Ncam1	tm1Cgn	27103522	129P2/OlaHsd * C57BL/6J	Targeted	Neor cassette replacment of most of exons 3 and 4						2m (0)		18m (35)	T	E	hom	no	no	no		22.8723		Homozygous mutant animals have significantly higher ERGs than WT at 2 months of age (possibly due to nitric oxide) and similar to WT at later timepoints.
Section 07	Adhesion and Cytoskeletal	Ncam1	tm1Mag	8274281	129S2/SvPas * CF1	Targeted	Neor cassette replacement of exon 18					5w (15)				N	E	hom	ns	ns	ns		3.02739
Section 07	Adhesion and Cytoskeletal	Pfdn5	nmf5a	20956523	C57BL/6J	Chemically induced	p.Leu110Arg		P8.5 (0)	P12.5 (15)		39.5d (70)				N	E	hom	yes	yes	yes		1.0237		Increase in cleaved caspase-3 and TUNEL positive cells in mutant ONL at P13.5
Section 07	Adhesion and Cytoskeletal	Rs1	tm1Sie	15326152	129S/SvEv * C57BL/6J	Targeted	Neor cassette replacement of exon 1	X-linked retinoschisis				6w (40)				N	E	hemi	yes	yes	ns		1.62627		X linked, data from hemizygous males shown; ERGs from homozygous females also abnormal
Section 07	Adhesion and Cytoskeletal	Rs1	tm1Web	11983912	CJ7 * C57BL/6	Targeted	LacZ-neor cassette replacement of part of exon 3 and 4	X-linked retinoschisis					2m (60-100)			N	E	hemi	yes	yes	yes		1.43068		X-linked; varied levels of degeneration; data from hemizygous males shown
Section 07	Adhesion and Cytoskeletal	Rs1	tmgc1	16088326	C3H/Rl * C57BL/6	Chemically induced	C>T splice mutation	X-linked retinoschisis					10w (30)			N	E	hemi	yes	yes	yes		3.38486		X-linked; histology from hemizygous males; fundus images show microflecks- males 100% affect, homozygous females 61% affected
Section 07	Adhesion and Cytoskeletal	Sun1	tm1Mhan	21177258	129S6/SvEvTac * C57BL/6	Targeted	Neor cassette replacement of exons 10-13		9d (20)	14d (27)						T	E	hom	yes	no	ns	0.947497	0.831556	0.1	TUNEL positive cell observed in mutant retina at P3 and P5 but absent at 6w
Section 07	Adhesion and Cytoskeletal	Syne2	cpfl8	26066746	C57BL/6J * 129S7	Spontaneous	p.Gln4660*		8d (40)	12d (45)		1m (60)		6m (60)		N	E	hom	yes	yes	yes	1.60067	0.533035	0.1	Increase in cleaved caspase-3 staining in mutant retina at P5
Section 07	Adhesion and Cytoskeletal	Syne2	tm1Rexu	21177258	129S6/SvEvTac * C57BL/6	Targeted	Neor cassette replacement of the last two exons		9d (25)	14d (45)		6w (45)				N	E	hom	yes	yes	ns	0.734856	1.04324	0.1	TUNEL positive cell observed in mutant retina at P3 and P5 but absent at 6w
Section 08	Signaling	C1qtnf5	tm1.1Itl	21349921	C57BL/6	Targeted	p.Ser163Arg	Late-onset retinal degeneration							21m (19)	T	E	het	yes	yes	yes		45.0388		Knock-in of human variation S163R; cone nuclei appear pyknotic; mice also exhibit RPE defects
Section 08	Signaling	Ccnd1	tm1Wbg	9707579	129S2/SvPas * C57BL/6	Targeted	Neor replacement of part of exon 1 and all of exons 2 and 3			21d (sporadic/focal PR loss)						nd	nd	hom	ns	ns	ns				"Holes" appear between P14-P28 which are areas of PR loss; at P21, TUNEL positive cells observed around these "holes"
Section 08	Signaling	Fyn	tm1Sor	26808221	129S7/SvEvBrd * C57BL/6J	Targeted	Neor cassette replacement of a 3kb fragment containing the first coding exon					8w (30)				T	E	hom	ns	ns	ns		2.70789		^ONL + INL thickness assessed, not each individually.
Section 08	Signaling	Fzd5	tm2Nat	18832390	129S1/Sv * 129X1/SvJ * C57BL/6 * CBA * SJL	Conditional	Edil3Tg(Sox2-cre)1Amc mediated excision of exon 2 of epiblast derived cells; contains AP reporter downstream of excision site				30d (0)		6m (50)			N	E	hom	ns	ns	ns				Developmental defects and persistance of fetal vasculature.
Section 08	Signaling	Irs2	tm1Mfw	15689562	129S1/Sv * 129X1/SvJ * C57BL/6J	Targeted	PGK- neor cassette replacement of entire gene		1w (10)	2w (50)		6w (60)				N, T	E, R	hom	yes	yes	yes	1.02353	0.777209	0.1	Mice die at approximately 15w due to extreme hyperglycemia. Apoptosis assessed by TUNEL staining in whole mounts and sections, most apoptotic cells at 1m of age.
Section 08	Signaling	Lrp5	tm1Dgen	27524797	C57BL/6* 129P2/OlaHsd	Targeted	Bacterial LacZ gene was inserted into the gene such that the endogenous gene promoter drives expression of beta-galactosidase	Exudative vitreoretinopathy 4			30d (20)					T	E	hom	ns	yes	ns		2.02613
Section 08	Signaling	Map3k1	tm1Yxia	21862560	129S1/Sv * 129X1/SvJ * C57BL/6J	Targeted	LacZ-Neor cassette replacement of portion of coding sequence of regulatory domain and the entire C-terminal catalytic domain								1y (27)	T	E	hom	ns	ns	ns		19.2149		Rosette formation observed in retinas at P14-P21; increase in apoptotic cells assessed by TUNEL staining, peak at P12-P14
Section 08	Signaling	Mfrp	rd6	10967077	C3HfB6/Anl * C57BL/6 * C57BL/6J	Spontaneous	4 bp deletion in the splice donor region of intron 4	Microphthalmia, isolated 5; Nanophthalmos 2				1m (33)	3m (50)	7m (63), 11m (63)	1y (77), 29m (100)	N	E, R	hom	yes	yes	yes	0.144085	4.91067	0.1	Congenic on B6; mutation results in skipping of exon 4; subretinal pigmented cells observed as early as 1m
Section 08	Signaling	Mfrp	rdx	21810984	129S4/SvJae * C57BL/6J	Spontaneous	c.174delG	Microphthalmia, isolated 5; Nanophthalmos 2	10d (0)		3w (0)	6w (30), 10w (50)	5m (55), 7-9m (70)	12m (80)	21m (100)	N	E	hom	yes	yes	yes	0.21363	3.93461	0.69	RPE show increase in apical microvilli
Section 08	Signaling	Ndp	tm1Wbrg	8789439	129P2/OlaHsd * C57BL/6	Targeted	Neor cassette replacement of a 283 bp fragment spanning exon 2 (deleted region encoding 56 N-terminal amino acids).	Norrie disease; Exudative vitreoretinopathy 2, X-linked; Coats disease					22w focal areas of ONL absence, areas with marginal loss			T	E	hom	ns	ns	ns				P21 retinal dysplasia, focal areas of total ONL disorganization
Section 08	Signaling	Pdgfrb	tm2Msas	29724654	129/Sv * C57BL/6	Conditional	Tg(Nes-cre)1Nogu mediated excision of exon 4-7 in radial glial and neural stem cells				4w (0)	8w (60)	10w (84), 12w (60)	6m (63)	1y (80)	N, T	E	hom	ns	ns	ns				Total retinal thickness reported, results of male data shown; at 8w section with ONL absence in periphery shown; at 4w, DAPI staining did not show any difference in ONL nuclear layers between mutant and control; congenic on B6
Section 08	Signaling	Pik3ca	tm1Jjz	25742742	129/SvEv * C57BL/6 * FVB/N	Conditional	Tg(OPN1LW-cre)4Yzl mediated excision of exon 1 in M-opsin cones						3m (50) cones			CS	E	hom	no	no	yes				P110alpha allele; cone counts from retinal whole mounts - PNA labeled
Section 08	Signaling	Pik3r1	tm1Lca	21398281	129S5/SvEvTac * C57BL/6 * FVB/N	Conditional	Tg(OPN1LW-cre)4Yzl mediated excision of exon 7 in M-opsin cones				1m (0)			6m (47-63) cones	12m (82-85) cones	CS	E	hom	no	yes	yes				P85alpha allele; cone loss 47-63% at 6m, 82-85% at 12m; m-opsin label superior/inferior fields
Section 08	Signaling	Prkcq	rpea1	26978024	C57BL/6 * ABJ/LeJ	Spontaneous	Splice donor site mutation (G>A) in intron 6				4w (0)	6w (10)		45w (70)		N	E	hom	yes	yes	no	0.130022	6.25099	0.92	Subretinal pigmented cells observed at 45w
Section 08	Signaling	Ptpn11	tm1Gsf	21576358	129X1/SvJ * 129S1/Sv * C57BL/6 * DBA/2	Conditional	Tg(Six3-cre)69Frty mediated excision of exon 4 in developing retina		7d (0)		21d (50)		120d (95)			N	E	hom	yes	yes	yes				Increase of TUNEL positive cells at P21 in ONL
Section 08	Signaling	Sema4a	Gt(OST393408)Lex	15277503	129S5/SvEvBrd * C57BL/6	Gene trap	Gene trap in intron 11	Cone-rod dystrophy 10; Retinitis Pigmentosa 35		3w (90)					1y (100)	T	E	hom	yes	yes	yes	10.2122	0.5324	0.464526	Rod/cone ERGs not detected at 3 weeks of age
Section 08	Signaling	Sema4a	tm2.1Akum	22465952	C57BL/6J	Targeted	Full length CDNA (D345H)-EGFP replacement of exons 2-3	Cone-rod dystrophy 10; Retinitis Pigmentosa 35	0d (0)	14d (50)	28d (100)					N	E	hom	ns	ns	ns		0.460526		Increase in TUNEL positive cells at P10, increases with light exposure
Section 08	Signaling	Sema4a	tm3.1Akum	23360997	C57BL/6J	Targeted	Knock-in - p.Phe350Cys-EGFP	Cone-rod dystrophy 10; Retinitis Pigmentosa 35			4w (100)					T	E	hom	yes	yes	ns		0.529237		Increase in TUNEL positive cells upon light illumination
Section 08	Signaling	Tspan12	tm1Wye	19837033	129S5/SvEvBrd * C57BL/6	Targeted	IRES, beta-geo, and puro cassette replacement of exon 3 containing the first transmembrane spanning domain	Exudative vitreoretinopathy 5	11d (0)				3m (50)			T	E	hom	ns	ns	ns		3
Section 09	Transcription Factors	Atxn7	tm1Hzo	12575948	129S7/SvEvBrd * C57BL/6J	Targeted	Knock in of 266CAG(Q) repeats in exon 3	Spinocerebellar ataxia 7				10w (0), 12w (25)	18w (45)			N	E	het	yes	yes	yes	0.365359	4.19717	2.3	Mice were heterozygous for the knock-in (266Q/5Q); increased in TUNEL positive cells at 15w; mice exhibit cerebellar dysfunction and die early 4-5m
Section 09	Transcription Factors	Crx	Rip	24382353	C57BL/6J	Spontaneous	p.Gly255fs (c.763del1; exon 4)	Leber congenital amaurosis 7; Cone-rod retinal dystrophy-2; Macular degeneration, age-related, 6; Cone-rod dystrophy 11				5w (34)	10w (40)	9m (65)		N	E	het	yes	yes	yes	0.177123	4.01336	0.1	Reported PR loss from heterozygous allele
Section 09	Transcription Factors	Crx	Rip	24382353	C57BL/6J	Spontaneous	p.Gly255fs (c.763del1; exon 4)	Leber congenital amaurosis 7; Cone-rod retinal dystrophy-2; Macular degeneration, age-related, 6; Cone-rod dystrophy 11				5w (55)	10w (67)	9m (80)		N	E	hom	yes	yes	yes	0.601653	1.25207	0.1	Reported PR loss from homozygous allele
Section 09	Transcription Factors	Crx	tm1.1Smgc	24516401	129X1/SvJ * C57BL/6J	Targeted	2 bp deletion in exon 4 (p.Glu168del2)	Leber congenital amaurosis 7; Cone-rod retinal dystrophy-2; Macular degeneration, age-related, 6; Cone-rod dystrophy 11		14d (0)		1m (21)	3m (40)	6m (62)		T	E	het	yes	yes	yes	0.193636	4.04016	0.460526	Increase in TUNEL positive cells in mutant ONL at P35; mice backcrossed to B6J for at least 5 generations
Section 09	Transcription Factors	Crx	tm1.1Smgc	24516401	129X1/SvJ * C57BL/6J	Targeted	2 bp deletion in exon 4 (p.Glu168del2)	Leber congenital amaurosis 7; Cone-rod retinal dystrophy-2; Macular degeneration, age-related, 6; Cone-rod dystrophy 11		14d (0)		1m (70)	3m (80)			T	E	hom	yes	yes	yes	2.15708	0.781862	0.460526	Severe dominant phenotype; backcrossed to B6J for at least 5 generations; early onset cone dystrophy; increase in TUNEL positive cells in mutant ONL at P21 and P35
Section 09	Transcription Factors	Crx	tm1Clc	10581037	129S6/SvEvTac * C57BL/6	Targeted	Neor cassette replacement of exon 3 and part of 4	Leber congenital amaurosis 7; Cone-rod retinal dystrophy-2; Macular degeneration, age-related, 6; Cone-rod dystrophy 11		14d (0)	21d (20)		2m (36-42)	6m (75)		N	E	hom	yes	yes	yes	0.291882	2.83528	0.460526
Section 09	Transcription Factors	Crx	tm1Clc	24382353	129S6/SvEvTac * C57BL/6	Targeted	Neor cassette replacement of exon 3 and part of exon 4	Leber congenital amaurosis 7; Cone-rod retinal dystrophy-2; Macular degeneration, age-related, 6; Cone-rod dystrophy 11				5w (58)	10w(66)	9m (90)		N	E	hom	ns	ns	ns	0.628916	1.20213	0.1
Section 09	Transcription Factors	Crx	tm1Clc	24516401	129S6/SvEvTac * C57BL/6	Targeted	Neor cassette replacement of exon 3 and part of 4	Leber congenital amaurosis 7; Cone-rod retinal dystrophy-2; Macular degeneration, age-related, 6; Cone-rod dystrophy 11		14d (-10)		1m (40)	3m (85)			T	E	hom	ns	ns	ns	0.854763	1.27145	0.460526	Increase in TUNEL positive cells in mutant ONL at P21 & P35; mice backcrossed to B6J at least 5 generations; only heterozygous ERGs shown
Section 09	Transcription Factors	Crx	tm2.1Smgc	24516401	129X1/SvJ * C57BL/6J	Targeted	Knock-in - p.Arg90Trp	Leber congenital amaurosis 7; Cone-rod retinal dystrophy-2; Macular degeneration, age-related, 6; Cone-rod dystrophy 11		14d (0)		1m (40)	3m (85)			T	E	hom	yes	yes	yes	0.854762	1.27145	0.460526	Very mild late-onset ‘CoRD-like’ phenotype in heterozygotes and ‘LCA’-like disease in homozygotes; backcrossed to B6J for at least 5 generations; increase in TUNEL positive cells in mutant ONL at P21 and P35
Section 09	Transcription Factors	Crx	tvrm65	21052544	C57BL/6J	Chemically induced	p.Leu277*	Leber congenital amaurosis 7; Cone-rod retinal dystrophy-2; Macular degeneration, age-related, 6; Cone-rod dystrophy 11			21d (40)		3m (75-85)			N	E	hom	ns	ns	ns	0.690895	1.10326	0.1
Section 09	Transcription Factors	E2f1	tm1Meg	17608565	129S4/SvJae * C57BL/6 * FVB/N * NMRI	Targeted	Neor cassette replacement of part of exons 3-4			18d (23)	30d (28)					N	E	hom	no	no	no	0.416954	1.76241	0.1
Section 09	Transcription Factors	Mef2d	tm1.2Tfur	25757744	129S6/SvEvTac * C57BL/6 * SJL	Targeted	Cre-recombinase excision of exon 2-4				21d (7)		6m (73)			T	E	hom	yes	yes	yes	0.232946	3.35482	0.379252	Difference in ONL thickness is not significant at 21d; OS markedly reduced at 30d
Section 09	Transcription Factors	Mitf	Mi-b	8947051	101/Rl * C3H/Rl * C57BL/6J	Spontaneous	(G >A), p.Gly244Glu	Ocular albinism with sensorineural deafness; Tietz syndrome; Waardenburg syndrome type 1 and type 2A; Retinitis pigmentiosa	9d (0)	19d (16)		1m (50)	3m (80)			N	E	hom	ns	ns	ns	0.743468	1.22837	0.296053	Different alleles have different rates of PR degeneration
Section 09	Transcription Factors	Mitf	Mi-vga9	30651300	C57BL/6 * CBA	Transgenic insertion	Random insertion of 50 copies of VGA-9 & 6 kb deletion in promoter	Ocular albinism with sensorineural deafness; Tietz syndrome; Waardenburg syndrome type 1 and type 2A; Retinitis pigmentiosa	10d (0)		21d (55)	30d (87)				T	E	hom	ns	ns	ns	4.19413	0.665668	0.500402	Pigmented control and nonpigmented mutant retinal histosections shown; PR death faster than other alleles; increase in TUNEL positive cells at 21d
Section 09	Transcription Factors	Mitf	Mi-vit	7556499	C57BL/6J	Spontaneous	(G >A), p.Asp222Asn	Ocular albinism with sensorineural deafness; Tietz syndrome; Waardenburg syndrome type 1 and type 2A; Retinitis pigmentiosa				6w (25)		28w (75)	56w (90)	N	E	hom	ns	ns	ns	0.212343	3.36428	0.1	Less PR loss in periphery; ERG reported in PMID 8206731; 12d - posterior ROS short, malformed
Section 09	Transcription Factors	Mitf	Mi-vit	8631625	C57BL/6J	Spontaneous	(G >A), p.Asp222Asn	Ocular albinism with sensorineural deafness; Tietz syndrome; Waardenburg syndrome type 1 and type 2A; Retinitis pigmentiosa				30d (0)	90d (33-80)	6m (75)	14m (93)	N	R	hom	ns	ns	ns	0.343629	3.00398	0.986842	Difference in PR loss in periphery versus central retina
Section 09	Transcription Factors	Myrf	tm1Barr	31048900	129P2/OlaHsd * C57BL/6	Conditional	Tg(rx3-icre)1Mjam mediated excision of exon 8 in developing retina			14d (30), 22d (35)						N	E	hom	yes	yes	yes				Predominantly cone loss. Shown via OCT @10m that it has degenerated more, but no histology; free of rd1, rd8 and rd10 mutations
Section 09	Transcription Factors	Nr2e1	frc	22290436	129P2/OlaHsd * 129S1/SvImJ * C57BL/6	Spontaneous	Intragenic deletion	Polymicrogyria, bilateral temporooccipital					8-20w (42)			T	R	hom	yes	yes	ns		3.65867
Section 09	Transcription Factors	Nr2e3	rd7	10805811	C57BL/6J	Spontaneous	L1 retrotransposon insertion in exon 5	Enhanced S-cone syndrome; Retinitis Pigmentosa 37							16m (50)	N	E	hom	yes	yes	ns		16		At 1 & 5m, whorls are present but difficult to quantitate; original strain referred to as 77–2C2a-special
Section 09	Transcription Factors	Nr2e3	rd7	11487564	C57BL/6J	Spontaneous	L1 retrotransposon insertion in exon 5	Enhanced S-cone syndrome; Retinitis Pigmentosa 37		12.5d (20), 14.5d (25)		42.5d (33)				N	E	hom	ns	ns	ns	0.400743	1.82966	0.1	Presence of whorls make it difficult to quantitate; increased number of cone cells compared to controls
Section 09	Transcription Factors	Nr2e3	rd7	18763016	C57BL/6J	Spontaneous	L1 retrotransposon insertion in exon 5	Enhanced S-cone syndrome; Retinitis Pigmentosa 37						10m (32.6)		N	R	hom	ns	ns	ns		13.7846		Congenic on B6; show TUNEL positive cells at 1.5m but did not show a wildtype control
Section 09	Transcription Factors	Nr2e3	rd7	29947801	C57BL/6J	Spontaneous	L1 retrotransposon insertion in exon 5	Enhanced S-cone syndrome; Retinitis Pigmentosa 37				6w (5)		6m (33)	1y (36)	N	E	hom	yes	no	no	0.0457429	15.2531	0.1	Congenic on B6; ONL looks thinner at 2w but whorls difficult to quantitate
Section 09	Transcription Factors	Nrf1	tm1c(KOMP)Wtsi	30333037	C57BL/6N * C57BL/6-Tyrc-2 J/J * DBA/2	Conditional	Tg(Six3-cre)69Frty mediated excision of exon 4 in the developing retina			20d (60)				7m (100)		T	E	hom	ns	ns	ns
Section 09	Transcription Factors	Nrf1	tm1c(KOMP)Wtsi	30333037	C57BL/6N * C57BL/6-Tyrc-2 J/J * SJL	Conditional	Tg(Rho-icre)1Ck -mediated excision of exon 4 in rods				3w (0), 6w (17), 7w (40)	8w (50)				T	E	hom	yes*	yes*	yes*				*Showed decline In scotopic and photopic ERGs; didn't specify a- and b-waves
Section 09	Transcription Factors	Nrl	tm1Asw	22238088	129X1/SvJ * 129S1/Sv * C57BL/6J	Targeted	PGK-Neor replacement of exons 2 and 3	Retinitis Pigmentosa 27			1m (15)	2m (25)	4m (55)	10m (60)		N	E	hom	ns	ns	yes	0.137448	5.14299	0.1	Established on C57BL/6J background; increase in TUNEL positive cells in INL & ONL, peak at 2m
Section 09	Transcription Factors	Onecut1	tm1.1Mga	23926259	C57BL/6 * 129S6/SvEvTac * DBA/2	Conditional	Tg(Six3-cre)69Frty mediated excision of coding region in developing retina			16d (0)			3m (18), 5m(45)	8m (66)		N, T	E, R	hom	yes	yes	yes
Section 09	Transcription Factors	Otx2	tm12.1Asim	24234651	129P2/OlaHsd * C57BL/6 * DBA/2J	Targeted	Knock-in - p.Arg36Ala,Lys37Ala (RK>AA)	Microphthalmia, syndromic 5; Retinal dystrophy, early-onset, with or without pituitary dysfunction		14d (0)	30d (5)	60d (15)	120d (23.8)			T	E	het	yes	yes	no	0.0843295	8.68003	0.460526	Complete deletion of Otx2 is embryonic lethal, heterozygous mice usually viable, fertile, and no gross abnormalities in eye; ONL differences significant at 120d; scotopic ERG abnormal later at 120d; photopic ERGs lower than WT but not significant
Section 09	Transcription Factors	Otx2	tm12.1Asim	24234651	129P2/OlaHsd * C57BL/6 * DBA/2J	Targeted	Knock-in - p.Arg36Ala,Lys37Ala (RK>AA)	Microphthalmia, syndromic 5; Retinal dystrophy, early-onset, with or without pituitary dysfunction		14d (0)	30d (22.4)	60d (40)	120d (45)			T	E	hom	yes	yes	yes	0.231702	3.45208	0.460526	Complete deletion of Otx2 is embryonic lethal; ERG b-waves lower at 30d
Section 09	Transcription Factors	Rb1	tm2Brn	17608565	129P2/OlaHsd * 129S2/SvPas * C57BL/6 * SJL	Conditional	Tg(Pax6-cre,GFP)2Pgr (alpha cre) mediated excision of exon 19			18d (82)	30d (82)					T	E	hom	yes	yes	ns				At birth, increase in TUNEL positive cells, peak at 8d; also used Tg(Chx10-EGFP/cre,-ALPP)2Clc
Section 09	Transcription Factors	Rb1	tm2Brn/tm1Dwg	14991054	129P2/OlaHsd * 129S2/SvPas * C57BL/6 * SJL	Conditional/Targeted	Allele 1: Tg(Chx10-EGFP/cre,-ALPP)2Clc excision of exon 19; Allele 2: Knock-in-p.R654W			14d (50)						N	E	hom	ns	ns	ns				Tg(Chx10-EGFP/cre,-ALPP)2Clc/0
Section 09	Transcription Factors	Rb1	tm3Tyj	15231717	129S4/SvJae * FVB/N	Conditional	Tg(Nes-cre)1Atp excision of exon 3						adult (45)			N	E	hom	ns	ns	ns
Section 09	Transcription Factors	Rorb	tm1.1Df	25296752	129S1/Sv * C57BL/6J	Targeted	GFP replacement in the beta 1 first coding exon						3m (24)			N	E	hom	yes	yes	yes		5.28856
Section 09	Transcription Factors	Rorb	tm1Mba	19805139	C3H/HeN * C57BL/6J * 129P2/OlaHsd	Targeted	Neor cassette was inserted in frame into the sequences encoding the second zinc finger			14d (60)						N	E	hom	ns	ns	ns		0.404451
Section 09	Transcription Factors	Rorb	tm1Mba	25296752	C3H/HeN * C57BL/6J * 129P2/OlaHsd	Targeted	Neor cassette was inserted in frame into the sequences encoding the second zinc finger						3m (75)			N	E	hom	yes	yes	yes		2.25
Section 09	Transcription Factors	Rorb	tm2.1Df	25296752	129S1/Sv * C57BL/6J	Targeted	LacZ replacement of 3' end of exon encoding the N-terminus of isoform2						3m (13.5)			N	E	hom	no	no	no		8.66921		Slight decrease for M cone b-wave
Section 10	DNA Repair, RNA Biogenesis, and Protein Modification	Bace1	tm1Psa	22903875	129S2/SvPas * C57BL/6J or CD-1	Targeted	Neor cassette insertion in exon 1 (at codon 49)						4m (35)			T	R	hom	ns	ns	yes		5.21808
Section 10	DNA Repair, RNA Biogenesis, and Protein Modification	Bmi1	tm1Brn	26965367	129P2/OlaHsd	Targeted	Hygro or Neor cassette replacement of ATG start codon, zinc finger motif, and part of the helix-turn-helix motif			12d (0) cones			30d (14)			N	E	het	no	yes	yes				Quantitation estimated by flat mounts
Section 10	DNA Repair, RNA Biogenesis, and Protein Modification	Bmi1	tm1Brn	26965367	129P2/OlaHsd	Targeted	Hygro or Neor cassette replacement of ATG start codon, zinc finger motif, and part of the helix-turn-helix motif			12d (0) cones			30d (44)			N	E	hom	no	yes	yes				Quantitation estimated by flat mounts
Section 10	DNA Repair, RNA Biogenesis, and Protein Modification	Cdkn1b	tm1Mlf	28931408	C57BL/6J * 129S4/SvJaeSor	Targeted	PGK-Neor cassette replacement of exons 1 and 2 (comprising entire coding sequence)					8w (11) rods, (40) cones				N	E	hom	ns	ns	ns		6.39219		P0, P6 no difference S-opsin RNA levels, however at P12 and P21 see a significant difference. Cone loss-40% at 8w
Section 10	DNA Repair, RNA Biogenesis, and Protein Modification	Cwc27	em1Bay	28285769	C57BL/6J	Targeted	Endonuclease mediated 8bp (AAAAGTGG) deletion in exon 11 (p.Lys338fs)	Retinitis Pigmentosa						6m (50)		N	E	hom	yes	yes	ns		6		Backcrossed to C57BL/6J to remove rd8 mutation
Section 10	DNA Repair, RNA Biogenesis, and Protein Modification	Dgcr8	tm1.1Blel	28104803	C57BL/6 * 129SvJ * DBA2J * C57BL/6N	Conditional	Tg(BEST1-rtTA,tetO-cre)1Yzl mediated excision of exon 3 in RPE Cells					5w (14), 8w (48)				T	E	hom	yes	yes	yes				Degeneration highly variable
Section 10	DNA Repair, RNA Biogenesis, and Protein Modification	Dgcr8	tm1.1Blel	28104803	C57BL/6 * 129SvJ * DBA2J * C57BL/6N	Conditional	Tg(BEST1-cre)1Jdun mediated excision of exon 3 in RPE Cells					8w (22-40)				T	E	hom	yes	ns	yes				Range 22-46%, dependent on coat color
Section 10	DNA Repair, RNA Biogenesis, and Protein Modification	Dicer1	tm1Bdh	18463241	C57BL/6 * 129	Conditional	Tg(Chx10-EGFP/cre,-ALPP)2Clc mediated excision of exon encoding part of the Rnase III domain in retinal progenitor cells							5m (50)		N	E	hom	yes	yes	yes
Section 10	DNA Repair, RNA Biogenesis, and Protein Modification	Dicer1	tm1Bdh	28104803	129 * C57BL/6J	Conditional	Tg(BEST1-rtTA,tetO-cre)1Yzl mediated excision of exon encoding part of the Rnase III domain in RPE Cells					5w (29), 8w (54)				T	E	hom	ns	yes	yes				Degeneration highly variable; germline null mutants die at e7.5
Section 10	DNA Repair, RNA Biogenesis, and Protein Modification	Dicer1	tm1Bdh	28104803	129 * C57BL/6J	Conditional	Tg(BEST1-cre)1Jdun mediated excision of exon encoding part of the Rnase III domain in RPE Cells					8 w (16-59)				T	E	hom	yes	ns	yes				Degeneration highly variable;range 16-59%, dependent on coat colour (cre expression)
Section 10	DNA Repair, RNA Biogenesis, and Protein Modification	Elp1	tm1c(KOMP)Wtsi	27699209	C57BL/6N	Conditional	Tg(Tuba1-cre)1Tes mediated excision of exon 4 in retinal ganglion cells							6m (0), 9m (0)	14m (40), 19m (60)	N	E	hom	ns	ns	ns				Embryonic lethal
Section 10	DNA Repair, RNA Biogenesis, and Protein Modification	Ercc1	tm2Jhjh/tm1Jhjh	22257940	C57BL/6J * FVB/N	Targeted	Allele 1: A stop codon was introduced at position 292 to shorten the protein by 7 residues; Allele 2: Neor cassette disruption in exon 7	Cockayne syndrome; Cerebrooculofacioskeletal syndrome 4			4w (12)			9w (16), 18w (24)	25w (50)	T	E	compound het	ns	ns	ns	0.0986376	7.12721	0.1	Alleles referred to as δ/- in manuscript; 4w, 9w and 18w not significant from controls; TUNEL, progressive increase 4w, 9w, 18w, 25w. Highest level at 25w.
Section 10	DNA Repair, RNA Biogenesis, and Protein Modification	Ercc6	tm1Gvh	17145777	129P2/OlaHsd * C57BL/6J	Targeted	Neor cassette insertion into exon 5	Cockayne syndrome					3m (4), 5m (20)	8m (18), 11m (35)	16m (54), 18m (58)	N	R	hom	ns	ns	ns		1.00997		No cone loss up to 18m; TUNEL assay assessed at 8-10w
Section 10	DNA Repair, RNA Biogenesis, and Protein Modification	Fkrp	tm1Itl	20675713	129S6/SvEvTac * C57BL/6NTac	Targeted	Knock-in - p.Pro448Leu	Muscular dystrophy-dystroglycanopathy (congenital with brain and eye anomalies), type A, 5				5w (60)				T	E	hom	ns	ns	ns				Allele mimics a mutation found in certain human congenital muscular dystrophy (MDC1C) patients
Section 10	DNA Repair, RNA Biogenesis, and Protein Modification	Icmt	tm1Mbrg	27147662	129S4/SvJae * C57BL/6 * DBA/2	Conditional	Tg(Six3-cre)69Frty mediated excision of exon 1 In developing retina					30d (0)		160d (36)		T	E	hom	no	yes	yes		2		Cones not counted; Icmt KO is embryonic lethal (PMID11121396)
Section 10	DNA Repair, RNA Biogenesis, and Protein Modification	Large1	myd	16111892	C57BL/6, C3H	Spontaneous	Intragenic deletion of exons 5-7						2m (50)			T	E	hom	yes	yes	yes		4.84382		Reduction in rod a- and b-waves only observed with high intensity stimuli.
Section 10	DNA Repair, RNA Biogenesis, and Protein Modification	Msi1	tm1Okn	18662689	ICR * C57BL/6	Targeted	Neor cassette replacement of a 4.2 kb genomic region (encoding the translation initiation site and the first RNA recognition motif)					8w (15)				T	E	hom	ns	ns	ns		8.21257
Section 10	DNA Repair, RNA Biogenesis, and Protein Modification	Pomgnt1	Gt(OST179231)Lex	16458488	129S5/SvEvBrd * C57BL/6J	Gene trap	Gene trap vector containing Betageo-btk was inserted into exon 2 of the locus in the 5' UTR, 35 nucleotides upstream of the start codon	muscle-eye-brain disease					2-4m (20)			T	E	hom	no	yes	yes
Section 10	DNA Repair, RNA Biogenesis, and Protein Modification	Pomt1	tm1c(EUCOMM)Hmgu	29867208	C57BL/6N	Conditional	Tg(Crx-cre)1Tfur mediated excision of exons 3 and 4	Muscular dystrophy-dystroglycanopathy (congenital with brain and eye anomalies), type A, 1; Muscular dystrophy-dystroglycanopathy (congenital with mental retardation), type B, 1; Muscular dystrophy-dystroglycanopathy (limb-girdle), type C, 1					3-5m (17)			T	E	hom	yes	yes	yes
Section 10	DNA Repair, RNA Biogenesis, and Protein Modification	Rce1	tm2Kim	21555557	129S4/SvJae * C57BL/6 * DBA/2	Conditional	Tg(Six3-cre)69Frty mediated excision of exons in developing retina		8d (0)	16d (75)						N	E	hom	yes	yes	yes	0.0294456	25.9618	2.42189	Complete photoreceptor cell loss by 30d; Rce1 KO is embryonic lethal (10085069); experimental animals were fl/null, cre+
Section 10	DNA Repair, RNA Biogenesis, and Protein Modification	Sirt6	tm1Fwa	28448551	129/SvJ * BALB/cJ	Targeted	LacZ replacement of part of exons 1 to 6				1m (0)		6m (10)	10m (20)		T	E	hom	yes	yes	yes				80% females survive to 200 days and Only 10% of males
Section 10	DNA Repair, RNA Biogenesis, and Protein Modification	Top2b	tm2Jcw	24463367	129SvEv * C57BL/6	Conditional	Tg(Dkk3-cre)D9Tfur mediated excision of three exons in retinal progenitor cells		E19.5 (0), 7d (13)	14d (47)	21d (45)					N	E	hom	ns	ns	ns	0.131605	6.26686	1
Section 10	DNA Repair, RNA Biogenesis, and Protein Modification	Ubb	tm1Rrk	30935687	129S1/Sv * 129X1/SvJ	Targeted	Coding exon was replaced with a promoterless GFP-puro fusion cassette				1m (0)		3-4m (35)	6-8m (50)		T	E	hom	ns	ns	ns	1.17715	1.16578	0.576943	50% PR cells remaining at 6-8 months
Section 10	DNA Repair, RNA Biogenesis, and Protein Modification	Uchl3	tm1Tilg	16816367	129S1/Sv * C57BL/6	Targeted	Neor cassette replacement of exons 3-7		0d (0), 10d (11)		3w (10-15)	6w (60), 8w (80)	12w (90)			T	E	hom	ns	ns	ns	0.056705	15.2237	3	TUNEL assay assessed at P10, 3w, 6w, 8w, 12w; peak at 3w in mutant ONL
Section 11	Immune Response	Ahr	tm3.1Bra	29726989	C57BL/6J * 129/Sv	Conditional	Tg(Six3-cre)69Frty mediated excision of exon 2 in neural progenitor cells	Retinitis Pigmentosa (not in OMIM)							18m (25)	T	E	hom	yes	yes	yes				Only one time point shown; TUNEL positive cells increase in mutants at 11m
Section 11	Immune Response	Aire	tm1.1Doi	24015215	C57BL/6J * 129S2/SvPas * B10.RIII	Targeted	Neor cassette replacement of exon 2 and portions of surrounding introns	Autoimmune uveitis				4w(0)	8w (5), 10w (20), 12w (40), 14w (40), 18w (60)			T	E	hom	yes	yes	yes	0.376031	3.51636	1.67303	Retinal thickness meaasured (OCT). Photoreceptor layer partially disorganized, rosette formation.
Section 11	Immune Response	C3ar1	tm1Cge	23074214	C57BL/6J * BALB/cJ	Targeted	Neor cassette replacment of 736 bp at 5' end including start codon						3m (11)	14m (20)		T	E	hom	yes	yes	ns	0.0174459	39.8313	0.1	ONL thinning and disorganization, INL also thinned; backcrossed to B6 (n8); cleaved caspase-3 most elevated at 3m and 14m, highest at 14m
Section 11	Immune Response	Ccl2	tm1Rol	14566334	C57BL/6J	Targeted	Small deletion generated in frame stop codon in exon 1							9m (0)	16m (60)	N	E	hom	ns	ns	ns		15.1476		Loss in some areas, at 10-12m Bruch membrane is thickened
Section 11	Immune Response	Cd46	tm1Atk	27295359	C57BL/6J	Targeted	Neor cassette replacement of CCP1 and partial CCP2a protein sequence						2m (0)		12m (23)	N	E	hom	ns	ns	ns		20.2601		Also measured ONL thickness (not significant), changes in RPE, BM and choroid with age; apoptotic bodies examined.
Section 11	Immune Response	Cx3cr1	tm1Litt	29669747	C57BL/6J	Targeted	EGFP cassette replacement of the first 390 bp of exon 1(2)	Age-related macular degeneration 12		14d (8)cones		30d (24)cones	90d (35)cones	270d (48)cones		CS	E	hom	yes	ns	yes				Congenic on B6; cone degeneration shown by transducin/PNA staining, peripheral retina assessed here, central retina more variable; no difference in ONL thickness in periphery; reduced OS elongation at P30
Section 11	Immune Response	Cx3cr1	tm1Zm	17909628	C57BL/6J * 129S1/Sv	Targeted	Neor cassette replacement of 0.6 kb fragment include start codon and 382 bp coding region	Age-related macular degeneration 12							18m (40)	T	R	hom	ns	ns	ns		21.2122		Congenic on B6
Section 11	Immune Response	Cx3cr1	tm1Zm	17909628	BALB/cJ * C57BL/6	Targeted	Neor cassette replacement of 0.6 kb fragment include start codon and 382 bp coding region	Age-related macular degeneration 12					2m (20), 4m (100)			N, T	R	hom	ns	ns	ns		2.16952		Backcrossed to Balb/cJ for 6 generations
Section 11	Immune Response	Cxcr5	tm1Lipp	28282423	C57BL/6 * 129S2/SvPas	Targeted	Neor cassette insertion into exon 2								17m (20)	T	R	hom	yes	no	ns		34.9034		Congenic on B6; RPE disorganized.; apoptosis assessed by TUNEL assay and activated caspase at 17m
Section 11	Immune Response	Igfbp3	tm1Jep	23868984	129S/SvEv * C57BL/6J	Targeted	Neor cassette replacement part of exon 1 including start & signal peptide sequence						2m (14)			T	E	hom	no	yes	ns		5.59577		Apoptosis assessed by TUNEL assay, assessment of apototic proteins; increase TUNEL positive cells at 2m
Section 11	Immune Response	Irf3	tm1Ttg	31281243	129S/SvEv * C57BL/6J	Targeted	PGK-neor cassette replacement of a 2.2 kb region that contains a putative transcription initiation site and the coding N-terminal region of the DNA binding domain		7d (0)		21d (0)		3-4m (10)		22-24m (14)	T	E, R	hom	yes	yes	ns	0.00736717	94.7768	0.690789	note: Riken BRC lists these RBRC00858 mice as tm1 : B6;129S6-Bcl2l12/Irf3<tm1Ttg>/TtgRbrc
Section 11	Immune Response	Ptpn6	me-2J	16505059	C57BL/6J	Spontaneous	Unknown, verified by noncomplementation test (T-to-A transversion on the coding negative strand (g.chr6:124727383A>T on build GRCm36) at a splice consensus site (GGT>GGA) results in the use of two other cryptic sites); verified by noncomplementation test					1m (15)	2m (30), 3m (50)			N	E	hom	yes	yes	yes	0.252897	3.15323	0.412408	Activated caspase-3 increases with increasing age
Section 11	Immune Response	Tgfbr2	tm1Karl	30666961	129S1/Sv * 129X1/SvJ * C57BL/6	Conditional	Cx3cr1tm2.1(cre/ERT2)Jung mediated deletion of exon 4 in microglia (tamoxifen inducible)				3w (12)					T	E	hom	yes	yes	yes				Negative for rd8 mutation
