# Supplementary material for: Mouse Models of Inherited Retinal Degeneration with Photoreceptor Cell Loss
Source: Cells. 2020 Apr 10;9(4):931. doi: 10.3390/cells9040931 (PMC7227028; doi:10.3390/cells9040931)
Supplement: Supplementary file 1 [file cells-09-00931-s001.zip › Supplementary Files/Collin_et_al_Table S2.xlsx]

## Sheet: symbols
Symbol	MGI Gene/Marker ID	Name
2610301B20Rik	MGI:1914407	RIKEN cDNA 2610301B20 gene
Abca4	MGI:109424	ATP-binding cassette, sub-family A (ABC1), member 4
Ache	MGI:87876	acetylcholinesterase
Adam9	MGI:105376	a disintegrin and metallopeptidase domain 9 (meltrin gamma)
Adipor1	MGI:1919924	adiponectin receptor 1
Agpat3	MGI:1336186	1-acylglycerol-3-phosphate O-acyltransferase 3
Agtpbp1	MGI:2159437	ATP/GTP binding protein 1
Ahi1	MGI:87971	Abelson helper integration site 1
Ahr	MGI:105043	aryl-hydrocarbon receptor
Aipl1	MGI:2148800	aryl hydrocarbon receptor-interacting protein-like 1
Aire	MGI:1338803	autoimmune regulator (autoimmune polyendocrinopathy candidiasis ectodermal dystrophy)
Akt2	MGI:104874	thymoma viral proto-oncogene 2
Alms1	MGI:1934606	ALMS1, centrosome and basal body associated
Ano1	MGI:2142149	anoctamin 1, calcium activated chloride channel
Apob	MGI:88052	apolipoprotein B
Apoe	MGI:88057	apolipoprotein E
Arap1	MGI:1916960	ArfGAP with RhoGAP domain, ankyrin repeat and PH domain 1
Arl13b	MGI:1915396	ADP-ribosylation factor-like 13B
Arl2bp	MGI:1349429	ADP-ribosylation factor-like 2 binding protein
Arl3	MGI:1929699	ADP-ribosylation factor-like 3
Arl6	MGI:1927136	ADP-ribosylation factor-like 6
ARMS2	No associated gene	age-related maculopathy susceptibility 2
Arsg	MGI:1921258	arylsulfatase G
Asic3	MGI:2159339	acid-sensing (proton-gated) ion channel 3
Atg5	MGI:1277186	autophagy related 5
Atg7	MGI:1921494	autophagy related 7
Atp1b2	MGI:88109	ATPase, Na+/K+ transporting, beta 2 polypeptide
Atp8a2	MGI:1354710	ATPase, aminophospholipid transporter-like, class I, type 8A, member 2
Atr	MGI:108028	ataxia telangiectasia and Rad3 related
Atxn7	MGI:2179277	ataxin 7
Bace1	MGI:1346542	beta-site APP cleaving enzyme 1
Bbip1	MGI:1913610	BBSome interacting protein 1
Bbs1	MGI:1277215	Bardet-Biedl syndrome 1 (human)
Bbs10	MGI:1919019	Bardet-Biedl syndrome 10 (human)
Bbs12	MGI:2686651	Bardet-Biedl syndrome 12 (human)
Bbs2	MGI:2135267	Bardet-Biedl syndrome 2 (human)
Bbs4	MGI:2143311	Bardet-Biedl syndrome 4 (human)
Bbs5	MGI:1919819	Bardet-Biedl syndrome 5 (human)
Bbs7	MGI:1918742	Bardet-Biedl syndrome 7 (human)
Bmi1	MGI:88174	Bmi1 polycomb ring finger oncogene
Bnc2	MGI:2443805	basonuclin 2
Bsg	MGI:88208	basigin
C1qtnf5	MGI:2385958	C1q and tumor necrosis factor related protein 5
C3ar1	MGI:1097680	complement component 3a receptor 1
Cabp4	MGI:1920910	calcium binding protein 4
Cacna1f	MGI:1859639	calcium channel, voltage-dependent, alpha 1F subunit
Cacna2d4	MGI:2442632	calcium channel, voltage-dependent, alpha 2/delta subunit 4
Cc2d2a	MGI:1924487	coiled-coil and C2 domain containing 2A
Ccdc66	MGI:2443639	coiled-coil domain containing 66
Ccl2	MGI:98259	chemokine (C-C motif) ligand 2
Ccnd1	MGI:88313	cyclin D1
Ccr2	MGI:106185	chemokine (C-C motif) receptor 2
Cd36	MGI:107899	CD36 molecule
Cd46	MGI:1203290	CD46 antigen, complement regulatory protein
Cdc42	MGI:106211	cell division cycle 42
Cdhr1	MGI:2157782	cadherin-related family member 1
Cdkn1b	MGI:104565	cyclin-dependent kinase inhibitor 1B
Cep250	MGI:108084	centrosomal protein 250
Cep290	MGI:2384917	centrosomal protein 290
Cfh	MGI:88385	complement component factor h
Chm	MGI:892979	choroidermia (RAB escort protein 1)
Clcc1	MGI:2385186	chloride channel CLIC-like 1
Clcn2	MGI:105061	chloride channel, voltage-sensitive 2
Clcn3	MGI:103555	chloride channel, voltage-sensitive 3
Clcn7	MGI:1347048	chloride channel, voltage-sensitive 7
Cln5	MGI:2442253	ceroid-lipofuscinosis, neuronal 5
Cln6	MGI:2159324	ceroid-lipofuscinosis, neuronal 6
Cln8	MGI:1349447	CLN8 transmembrane ER and ERGIC protein
Cnga1	MGI:88436	cyclic nucleotide gated channel alpha 1
Cnga3	MGI:1341818	cyclic nucleotide gated channel alpha 3
Cngb1	MGI:2664102	cyclic nucleotide gated channel beta 1
Cngb3	MGI:1353562	cyclic nucleotide gated channel beta 3
Col4a1	MGI:88454	collagen, type IV, alpha 1
Cp	MGI:88476	ceruloplasmin
Crb1	MGI:2136343	crumbs family member 1, photoreceptor morphogenesis associated
Crb2	MGI:2679260	crumbs family member 2
Crocc	MGI:3529431	ciliary rootlet coiled-coil, rootletin
Crx	MGI:1194883	cone-rod homeobox
Ctnna1	MGI:88274	catenin (cadherin associated protein), alpha 1
Cwc27	MGI:1914535	CWC27 spliceosome-associated protein
Cx3cr1	MGI:1333815	chemokine (C-X3-C motif) receptor 1
Cxcr5	MGI:103567	chemokine (C-X-C motif) receptor 5
Dgcr8	MGI:2151114	DGCR8, microprocessor complex subunit
Dicer1	MGI:2177178	dicer 1, ribonuclease type III
Dio3	MGI:1306782	deiodinase, iodothyronine type III
E2f1	MGI:101941	E2F transcription factor 1
Elovl4	MGI:1933331	elongation of very long chain fatty acids (FEN1/Elo2, SUR4/Elo3, yeast)-like 4
Elp1	MGI:1914544	elongator complex protein 1
Epg5	MGI:1918673	ectopic P-granules autophagy protein 5 homolog (C. elegans)
Ercc1	MGI:95412	excision repair cross-complementing rodent repair deficiency, complementation group 1
Ercc6	MGI:1100494	excision repair cross-complementing rodent repair deficiency, complementation group 6
EYS	No associated gene	eyes shut homolog
Fam161a	MGI:1921123	family with sequence similarity 161, member A
Fkrp	MGI:2447586	fukutin related protein
Frmd4b	MGI:2141794	FERM domain containing 4B
Fscn2	MGI:2443337	fascin actin-bundling protein 2
Fyn	MGI:95602	Fyn proto-oncogene
Fzd4	MGI:108520	frizzled class receptor 4
Fzd5	MGI:108571	frizzled class receptor 5
Gnao1	MGI:95775	guanine nucleotide binding protein, alpha O
Gnat1	MGI:95778	guanine nucleotide binding protein, alpha transducing 1
Gnat2	MGI:95779	guanine nucleotide binding protein, alpha transducing 2
Gnb1	MGI:95781	guanine nucleotide binding protein (G protein), beta 1
Gnb3	MGI:95785	guanine nucleotide binding protein (G protein), beta 3
Gnb5	MGI:101848	guanine nucleotide binding protein (G protein), beta 5
Gngt1	MGI:109165	guanine nucleotide binding protein (G protein), gamma transducing activity polypeptide 1
Gngt2	MGI:893584	guanine nucleotide binding protein (G protein), gamma transducing activity polypeptide 2
Gnptab	MGI:3643902	N-acetylglucosamine-1-phosphate transferase, alpha and beta subunits
Gpr179	MGI:2443409	G protein-coupled receptor 179
Gpx4	MGI:104767	glutathione peroxidase 4
Grk1	MGI:1345146	G protein-coupled receptor kinase 1
Grm6	MGI:1351343	glutamate receptor, metabotropic 6
Grn	MGI:95832	granulin
Guca1a	MGI:102770	guanylate cyclase activator 1a (retina)
Guca1b	MGI:1194489	guanylate cyclase activator 1B
Gucy2e	MGI:105123	guanylate cyclase 2e
Gucy2f	MGI:105119	guanylate cyclase 2f
H2ax	MGI:102688	H2A.X variant histone
Hcn1	MGI:1096392	hyperpolarization activated cyclic nucleotide gated potassium channel 1
Heph	MGI:1332240	hephaestin
Hkdc1	MGI:2384910	hexokinase domain containing 1
Hsp90aa1	MGI:96250	heat shock protein 90, alpha (cytosolic), class A member 1
Icmt	MGI:1888594	isoprenylcysteine carboxyl methyltransferase
Idh3a	MGI:1915084	isocitrate dehydrogenase 3 (NAD+) alpha
Ift122	MGI:1932386	intraflagellar transport 122
Ift172	MGI:2682064	intraflagellar transport 172
Ift20	MGI:1915585	intraflagellar transport 20
Ift88	MGI:98715	intraflagellar transport 88
Igf1	MGI:96432	insulin-like growth factor 1
Igfbp3	MGI:96438	insulin-like growth factor binding protein 3
Impdh1	MGI:96567	inosine monophosphate dehydrogenase 1
Inpp5e	MGI:1927753	inositol polyphosphate-5-phosphatase E
Iqcb1	MGI:2443764	IQ calmodulin-binding motif containing 1
Irf3	MGI:1859179	interferon regulatory factor 3
Irs2	MGI:109334	insulin receptor substrate 2
Kcnb1	MGI:96666	potassium voltage gated channel, Shab-related subfamily, member 1
Kcnv2	MGI:2670981	potassium channel, subfamily V, member 2
Kif3a	MGI:107689	kinesin family member 3A
Large1	MGI:1342270	LARGE xylosyl- and glucuronyltransferase 1
Lca5	MGI:1923032	Leber congenital amaurosis 5 (human)
Ldlr	MGI:96765	low density lipoprotein receptor
Lpcat1	MGI:2384812	lysophosphatidylcholine acyltransferase 1
Lrat	MGI:1891259	lecithin-retinol acyltransferase (phosphatidylcholine-retinol-O-acyltransferase)
Lrp2	MGI:95794	low density lipoprotein receptor-related protein 2
Lrp5	MGI:1278315	low density lipoprotein receptor-related protein 5
Lrp6	MGI:1298218	low density lipoprotein receptor-related protein 6
Lztfl1	MGI:1934860	leucine zipper transcription factor-like 1
Macf1	MGI:108559	microtubule-actin crosslinking factor 1
Mak	MGI:96913	male germ cell-associated kinase
Map1b	MGI:1306778	microtubule-associated protein 1B
Map3k1	MGI:1346872	mitogen-activated protein kinase kinase kinase 1
Mcoln1	MGI:1890498	mucolipin 1
Mdm1	MGI:96951	transformed mouse 3T3 cell double minute 1
Mef2d	MGI:99533	myocyte enhancer factor 2D
Mertk	MGI:96965	MER proto-oncogene tyrosine kinase
Mfrp	MGI:2385957	membrane frizzled-related protein
Mfsd2a	MGI:1923824	major facilitator superfamily domain containing 2A
Mfsd8	MGI:1919425	major facilitator superfamily domain containing 8
Mitf	MGI:104554	melanogenesis associated transcription factor
Mkks	MGI:1891836	McKusick-Kaufman syndrome
Mks1	MGI:3584243	MKS transition zone complex subunit 1
Mpc1	MGI:1915240	mitochondrial pyruvate carrier 1
Mpdz	MGI:1343489	multiple PDZ domain crumbs cell polarity complex component
Mpp3	MGI:1328354	membrane protein, palmitoylated 3 (MAGUK p55 subfamily member 3)
Mpp4	MGI:2386681	membrane protein, palmitoylated 4 (MAGUK p55 subfamily member 4)
Mpp5	MGI:1927339	membrane protein, palmitoylated 5 (MAGUK p55 subfamily member 5)
Msi1	MGI:107376	musashi RNA-binding protein 1
Mtnr1a	MGI:102967	melatonin receptor 1A
Myo7a	MGI:104510	myosin VIIA
Myrf	MGI:2684944	myelin regulatory factor
Naglu	MGI:1351641	alpha-N-acetylglucosaminidase (Sanfilippo disease IIIB)
Nampt	MGI:1929865	nicotinamide phosphoribosyltransferase
Ncam1	MGI:97281	neural cell adhesion molecule 1
Ndp	MGI:102570	Norrie disease (pseudoglioma) (human)
Nmnat1	MGI:1913704	nicotinamide nucleotide adenylyltransferase 1
Nphp1	MGI:1858233	nephronophthisis 1 (juvenile) homolog (human)
Nphp4	MGI:2384210	nephronophthisis 4 (juvenile) homolog (human)
Nr1d1	MGI:2444210	nuclear receptor subfamily 1, group D, member 1
Nr2e1	MGI:1100526	nuclear receptor subfamily 2, group E, member 1
Nr2e3	MGI:1346317	nuclear receptor subfamily 2, group E, member 3
Nrf1	MGI:1332235	nuclear respiratory factor 1
Nrl	MGI:102567	neural retina leucine zipper gene
Nsdhl	MGI:1099438	NAD(P) dependent steroid dehydrogenase-like
Nxnl1	MGI:1924446	nucleoredoxin-like 1
Nxnl2	MGI:1922374	nucleoredoxin-like 2
Nyx	MGI:2448607	nyctalopin
Oat	MGI:97394	ornithine aminotransferase
Onecut1	MGI:1196423	one cut domain, family member 1
Opa3	MGI:2686271	optic atrophy 3
Opn1mw	MGI:1097692	opsin 1 (cone pigments), medium-wave-sensitive (color blindness, deutan)
Opn1sw	MGI:99438	opsin 1 (cone pigments), short-wave-sensitive (color blindness, tritan)
Otx2	MGI:97451	orthodenticle homeobox 2
Pank2	MGI:1921700	pantothenate kinase 2
Pard3	MGI:2135608	par-3 family cell polarity regulator
Pard6a	MGI:1927223	par-6 family cell polarity regulator alpha
Patj	MGI:1277960	PATJ, crumbs cell polarity complex component
Pcare	MGI:2385061	photoreceptor cilium actin regulator
Pdap1	MGI:2448536	PDGFA associated protein 1
Pdcl	MGI:1914716	phosducin-like
Pde6a	MGI:97524	phosphodiesterase 6A, cGMP-specific, rod, alpha
Pde6b	MGI:97525	phosphodiesterase 6B, cGMP, rod receptor, beta polypeptide
Pde6c	MGI:105956	phosphodiesterase 6C, cGMP specific, cone, alpha prime
Pde6d	MGI:1270843	phosphodiesterase 6D, cGMP-specific, rod, delta
Pde6g	MGI:97526	phosphodiesterase 6G, cGMP-specific, rod, gamma
Pde6h	MGI:1925850	phosphodiesterase 6H, cGMP-specific, cone, gamma
Pdgfrb	MGI:97531	platelet derived growth factor receptor, beta polypeptide
Pex1	MGI:1918632	peroxisomal biogenesis factor 1
Pfdn5	MGI:1928753	prefoldin 5
Pik3ca	MGI:1206581	phosphatidylinositol-4,5-bisphosphate 3-kinase catalytic subunit alpha
Pik3cb	MGI:1922019	phosphatidylinositol-4,5-bisphosphate 3-kinase catalytic subunit beta
Pik3r1	MGI:97583	phosphoinositide-3-kinase regulatory subunit 1
Pomgnt1	MGI:1915523	protein O-linked mannose beta 1,2-N-acetylglucosaminyltransferase
Pomt1	MGI:2138994	protein-O-mannosyltransferase 1
Ppt1	MGI:1298204	palmitoyl-protein thioesterase 1
Prcd	MGI:3649529	photoreceptor disc component
Prkcq	MGI:97601	protein kinase C, theta
Prom1	MGI:1100886	prominin 1
Prpf3	MGI:1918017	pre-mRNA processing factor 3
Prpf31	MGI:1916238	pre-mRNA processing factor 31
Prpf6	MGI:1922946	pre-mRNA splicing factor 6
Prpf8	MGI:2179381	pre-mRNA processing factor 8
Prph2	MGI:102791	peripherin 2
Ptpn11	MGI:99511	protein tyrosine phosphatase, non-receptor type 11
Ptpn6	MGI:96055	protein tyrosine phosphatase, non-receptor type 6
Rab28	MGI:1917285	RAB28, member RAS oncogene family
Rb1	MGI:97874	RB transcriptional corepressor 1
Rb1cc1	MGI:1341850	RB1-inducible coiled-coil 1
Rbp3	MGI:97878	retinol binding protein 3, interstitial
Rbp4	MGI:97879	retinol binding protein 4, plasma
Rce1	MGI:1336895	Ras converting CAAX endopeptidase 1
Rd3	MGI:1921273	retinal degeneration 3
Rdh12	MGI:1925224	retinol dehydrogenase 12
Rdh8	MGI:2685028	retinol dehydrogenase 8
Reep6	MGI:1917585	receptor accessory protein 6
Rho	MGI:97914	rhodopsin
Rom1	MGI:97998	rod outer segment membrane protein 1
Rorb	MGI:1343464	RAR-related orphan receptor beta
Rp1	MGI:1341105	retinitis pigmentosa 1 (human)
Rp1l1	MGI:2384303	retinitis pigmentosa 1 homolog like 1
Rp2	MGI:1277953	retinitis pigmentosa 2 homolog
Rpe65	MGI:98001	retinal pigment epithelium 65
Rpgr	MGI:1344037	retinitis pigmentosa GTPase regulator
Rpgrip1	MGI:1932134	retinitis pigmentosa GTPase regulator interacting protein 1
Rs1	MGI:1336189	retinoschisis (X-linked, juvenile) 1 (human)
Rtbdn	MGI:2443686	retbindin
Rxrg	MGI:98216	retinoid X receptor gamma
Sag	MGI:98227	S-antigen, retina and pineal gland (arrestin)
Samd7	MGI:1923203	sterile alpha motif domain containing 7
Sdccag8	MGI:1924066	serologically defined colon cancer antigen 8
Sema4a	MGI:107560	sema domain, immunoglobulin domain (Ig), transmembrane domain (TM) and short cytoplasmic domain, (semaphorin) 4A
Sirt6	MGI:1354161	sirtuin 6
Slc16a1	MGI:106013	solute carrier family 16 (monocarboxylic acid transporters), member 1
Slc24a1	MGI:2384871	solute carrier family 24 (sodium/potassium/calcium exchanger), member 1
Slc4a7	MGI:2443878	solute carrier family 4, sodium bicarbonate cotransporter, member 7
Slc6a6	MGI:98488	solute carrier family 6 (neurotransmitter transporter, taurine), member 6
Slc7a14	MGI:3040688	solute carrier family 7 (cationic amino acid transporter, y+ system), member 14
Slc9a8	MGI:1924281	solute carrier family 9 (sodium/hydrogen exchanger), member 8
Sod1	MGI:98351	superoxide dismutase 1, soluble
Sod2	MGI:98352	superoxide dismutase 2, mitochondrial
Spata7	MGI:2144877	spermatogenesis associated 7
Stra6	MGI:107742	stimulated by retinoic acid gene 6
Stx3	MGI:103077	syntaxin 3
Sun1	MGI:1924303	Sad1 and UNC84 domain containing 1
Syne2	MGI:2449316	spectrin repeat containing, nuclear envelope 2
Tgfbr2	MGI:98729	transforming growth factor, beta receptor II
Tlr3	MGI:2156367	toll-like receptor 3
Tmem218	MGI:1913529	transmembrane protein 218
Tmem30a	MGI:106402	transmembrane protein 30A
Tmem67	MGI:1923928	transmembrane protein 67
Top2b	MGI:98791	topoisomerase (DNA) II beta
Traf3ip1	MGI:1921269	TRAF3 interacting protein 1
Trp53bp1	MGI:1351320	transformation related protein 53 binding protein 1
Trpm1	MGI:1330305	transient receptor potential cation channel, subfamily M, member 1
Tspan12	MGI:1889818	tetraspanin 12
Ttc21b	MGI:1920918	tetratricopeptide repeat domain 21B
Ttc26	MGI:2444853	tetratricopeptide repeat domain 26
Ttc8	MGI:1923510	tetratricopeptide repeat domain 8
Ttll3	MGI:2141418	tubulin tyrosine ligase-like family, member 3
Ttll5	MGI:2443657	tubulin tyrosine ligase-like family, member 5
Ttpa	MGI:1354168	tocopherol (alpha) transfer protein
Tub	MGI:2651573	tubby bipartite transcription factor
Tulp1	MGI:109571	tubby like protein 1
Tyro3	MGI:104294	TYRO3 protein tyrosine kinase 3
Ubb	MGI:98888	ubiquitin B
Uchl3	MGI:1355274	ubiquitin carboxyl-terminal esterase L3 (ubiquitin thiolesterase)
Unc119	MGI:1328357	unc-119 lipid binding chaperone
Ush1c	MGI:1919338	USH1 protein network component harmonin
Ush2a	MGI:1341292	usherin
Vldlr	MGI:98935	very low density lipoprotein receptor
Wdr81	MGI:2681828	WD repeat domain 81
Whrn	MGI:2682003	whirlin
Xpa	MGI:99135	xeroderma pigmentosum, complementation group A
